# Supplementary material for: 4-Benzyl-6-bromo-2-(4-methoxy­phen­yl)-4H-imidazo[4,5-b]pyridine monohydrate
Source: Acta Crystallogr Sect E Struct Rep Online. 2010 Mar 27;66(Pt 4):o947. doi: 10.1107/S1600536810010391 (PMC2983875; doi:10.1107/S1600536810010391)
Supplement: Supplementary file 1 [file e-66-0o947-sup1.cif]

##############################################################################
###                                                                        ###
###        Electronic paper (Acta Crystallographica Section E)             ###
###                                                                        ###
##############################################################################
#                                                                            #
# This CIF contains the data in a paper accepted for publication in Acta     #
# Crystallographica Section E. It conforms to the requirements of Notes      #
# for Authors for Section E, and has been peer reviewed under the auspices   #
# of the IUCr Commission on Journals.                                        #
#                                                                            #
# Full details of the Crystallographic Information File format               #
# are given in the paper "The Crystallographic Information File (CIF):       #
# a New Standard Archive File for Crystallography" by S. R. Hall, F. H.      #
# Allen and I. D. Brown [Acta Cryst. (1991), A47, 655-685].                  #
#                                                                            #
# The current version of the core CIF dictionary is obtainable from          #
# ftp://ftp.iucr.org/pub/cif_core.dic. The current version number is 2.4.    #
#                                                                            #
# Software is freely available for graphical display of the structure(s) in  #
# this CIF.  For information consult the CIF home page http://www.iucr.org/  #
# cif/home.html                                                              #
#                                                                            #
# This file may be used for bona fide research purposes within the           #
# scientific community so long as proper attribution is given to the journal # 
# article from which it was obtained.                                        #
#                                                                            #
##############################################################################
                                             
data_global
_audit_creation_method     SHELXL-97
_journal_date_recd_electronic     2010-03-11
_journal_date_accepted     2010-03-19
_journal_name_full     'Acta Crystallographica, Section E'
_journal_year     2010
_journal_volume     66
_journal_issue      4
_journal_page_first     o947
_journal_page_last     o947
_journal_paper_category     QO
_journal_coeditor_code     PK2233
_publ_contact_author
;
     Dr. Seik Weng Ng
     Department of Chemistry
     University of Malaya
     50603 Kuala Lumpur
     Malaysia
;
_publ_contact_author_email     seikweng@um.edu.my
_publ_contact_author_fax     '03 7967 4193'
_publ_contact_author_phone     '03 7967 6778'
_publ_section_title
;
4-Benzyl-6-bromo-2-(4-methoxyphenyl)-4<i>H</i>-imidazo[4,5-<i>b</i>]pyridine
monohydrate
;
loop_
    _publ_author_name
    _publ_author_address
    'Ouzidan, Y.'
;
Laboratoire de Chimie Organique Appliqu\'ee
Facult\'e des Sciences et Techniques
Universit\'e Sidi Mohamed Ben Abdallah
F\'es
Morocco
;
    'Kandri Rodi, Y.'
;
Laboratoire d'Electrochimie et de Physicochimie des Mat\'eriaux et des
 Interfaces
A313 Domaine Universitaire
38402 St Martin d'H\`eres
Grenoble
France
;
    'Obbade, S.'
;
Laboratoire d'Electrochimie et de Physicochimie des Mat\'eriaux et des
 Interfaces
A313 Domaine Universitaire
38402 St Martin d'H\`eres
Grenoble
France
;
    'Essassi, El Mokhtar'
;
Laboratoire de Chimie Organique H\'et\'erocyclique
P\^ole de Comp\'etences Pharmacochimie
Universit\'e Mohammed V-Agdal
BP 1014 Avenue Ibn Batout
Rabat
Morocco
;
    'Ng, Seik Weng'
;
Department of Chemistry
University of Malaya
50603 Kuala Lumpur
Malaysia
;
_publ_section_synopsis     .
data_I
_audit_creation_method     SHELXL-97
_chemical_name_systematic
;
4-Benzyl-6-bromo-2-(4-methoxyphenyl)-4<i>H</i>-imidazo[4,5-<i>b</i>]pyridine
monohydrate
;
_chemical_name_common     ?
_chemical_formula_moiety     'C20 H16 Br N3 O, H2 O'
_chemical_formula_sum     'C20 H18 Br N3 O2'
_chemical_formula_iupac     'C20 H16 Br N3 O, H2 O'
_chemical_formula_weight     412.28
_chemical_melting_point     ?
_symmetry_cell_setting     Monoclinic
_symmetry_space_group_name_H-M     'P 21/c'
_symmetry_space_group_name_Hall     '-P 2ybc'
loop_
    _symmetry_equiv_pos_as_xyz
    'x, y, z'
    '-x, y+1/2, -z+1/2'
    '-x, -y, -z'
    'x, -y-1/2, z-1/2'
_cell_length_a     10.5924(2)
_cell_length_b     5.45440(10)
_cell_length_c     31.7444(7)
_cell_angle_alpha     90.00
_cell_angle_beta     100.2920(10)
_cell_angle_gamma     90.00
_cell_volume     1804.53(6)
_cell_formula_units_Z     4
_cell_measurement_reflns_used     6654
_cell_measurement_theta_min     3.0
_cell_measurement_theta_max     28.2
_cell_measurement_temperature     293(2)
_exptl_crystal_description     Prism
_exptl_crystal_colour     Yellow
_exptl_crystal_size_max     0.29
_exptl_crystal_size_mid     0.13
_exptl_crystal_size_min     0.09
_exptl_crystal_density_diffrn     1.518
_exptl_crystal_density_meas     ?
_exptl_crystal_density_method     'not measured'
_exptl_crystal_F_000     840
_exptl_absorpt_coefficient_mu     2.298
_exptl_absorpt_correction_type     Multi-scan
_exptl_absorpt_process_details     '(SADABS; Sheldrick, 1996)'
_exptl_absorpt_correction_T_min     0.556
_exptl_absorpt_correction_T_max     0.820
_diffrn_ambient_temperature     293(2)
_diffrn_radiation_type     MoK\a
_diffrn_radiation_wavelength     0.71073
_diffrn_radiation_source     'fine-focus sealed tube'
_diffrn_radiation_monochromator     graphite
_diffrn_measurement_device_type     'Bruker X8 APEXII diffractometer'
_diffrn_measurement_method     '\f and \w scans'
_diffrn_detector_area_resol_mean     ?
_diffrn_reflns_number     25327
_diffrn_reflns_av_R_equivalents     0.0287
_diffrn_reflns_av_sigmaI/netI     0.0242
_diffrn_reflns_theta_min     2.97
_diffrn_reflns_theta_max     29.83
_diffrn_reflns_theta_full     29.83
_diffrn_measured_fraction_theta_max     0.998
_diffrn_measured_fraction_theta_full     0.998
_diffrn_reflns_limit_h_min     -14
_diffrn_reflns_limit_h_max     14
_diffrn_reflns_limit_k_min     -7
_diffrn_reflns_limit_k_max     7
_diffrn_reflns_limit_l_min     -40
_diffrn_reflns_limit_l_max     44
_diffrn_standards_number     0
_diffrn_standards_interval_count     0
_diffrn_standards_interval_time     0
_diffrn_standards_decay_%     0
_reflns_number_total     5183
_reflns_number_gt     3751
_reflns_threshold_expression     I>2\s(I)
_refine_ls_structure_factor_coef     Fsqd
_refine_ls_matrix_type     full
_refine_ls_R_factor_all     0.0561
_refine_ls_R_factor_gt     0.0350
_refine_ls_wR_factor_gt     0.0894
_refine_ls_wR_factor_ref     0.0984
_refine_ls_goodness_of_fit_ref     1.018
_refine_ls_restrained_S_all     1.018
_refine_ls_number_reflns     5183
_refine_ls_number_parameters     244
_refine_ls_number_restraints     2
_refine_ls_hydrogen_treatment     mixed
_refine_ls_weighting_scheme     calc
_refine_ls_weighting_details
         'calc w=1/[\s^2^(Fo^2^)+(0.0469P)^2^+0.4879P] where P=(Fo^2^+2Fc^2^)/3'
_atom_sites_solution_hydrogens     geom
_atom_sites_solution_primary     direct
_atom_sites_solution_secondary     difmap
_refine_ls_shift/su_max     0.001
_refine_ls_shift/su_mean     0.001
_refine_diff_density_max     0.322
_refine_diff_density_min     -0.380
_refine_ls_extinction_method     none
_refine_ls_extinction_coef     ?
loop_
    _atom_type_symbol
    _atom_type_description
    _atom_type_scat_dispersion_real
    _atom_type_scat_dispersion_imag
    _atom_type_scat_source
    'C' 'C' 0.0033 0.0016
                         'International Tables Vol C Tables 4.2.6.8 and 6.1.1.4'
    'H' 'H' 0.0000 0.0000
                         'International Tables Vol C Tables 4.2.6.8 and 6.1.1.4'
    'N' 'N' 0.0061 0.0033
                         'International Tables Vol C Tables 4.2.6.8 and 6.1.1.4'
    'O' 'O' 0.0106 0.0060
                         'International Tables Vol C Tables 4.2.6.8 and 6.1.1.4'
    'Br' 'Br' -0.2901 2.4595
                         'International Tables Vol C Tables 4.2.6.8 and 6.1.1.4'
_computing_data_collection     'APEX2 (Bruker, 2008)'
_computing_cell_refinement     'SAINT (Bruker, 2008)'
_computing_data_reduction     'SAINT (Bruker, 2008)'
_computing_structure_solution     'SHELXS97 (Sheldrick, 2008)'
_computing_structure_refinement     'SHELXL97 (Sheldrick, 2008)'
_computing_molecular_graphics     'X-SEED (Barbour, 2001)'
_computing_publication_material     'publCIF (Westrip, 2010)'
loop_
    _atom_site_type_symbol
    _atom_site_label
    _atom_site_fract_x
    _atom_site_fract_y
    _atom_site_fract_z
    _atom_site_U_iso_or_equiv
    _atom_site_adp_type
    _atom_site_calc_flag
    _atom_site_refinement_flags
    _atom_site_occupancy
    _atom_site_disorder_assembly
    _atom_site_disorder_group
    Br Br1 0.33516(2) 0.25313(4) 0.229786(7) 0.06505(10) Uani d . 1 . .
    O O1W 0.0347(2) 1.0524(4) 0.27301(7) 0.0809(5) Uani d D 1 . .
    H H11 0.091(3) 1.063(10) 0.2955(9) 0.18(2) Uiso d D 1 . .
    H H12 0.032(5) 1.199(4) 0.2641(17) 0.16(2) Uiso d D 1 . .
    N N1 0.49030(13) 0.4485(3) 0.35254(4) 0.0370(3) Uani d . 1 . .
    N N2 0.25772(13) 0.9195(3) 0.34637(4) 0.0397(3) Uani d . 1 . .
    N N3 0.43173(14) 0.7798(2) 0.39573(5) 0.0368(3) Uani d . 1 . .
    O O1 0.24437(17) 1.6309(3) 0.50907(5) 0.0663(4) Uani d . 1 . .
    C C1 0.36408(17) 0.4170(3) 0.28302(5) 0.0437(4) Uani d . 1 . .
    C C2 0.28596(17) 0.6138(4) 0.28937(5) 0.0438(4) Uani d . 1 . .
    H H2 0.2193 0.6666 0.2682 0.053 Uiso calc R 1 . .
    C C3 0.31304(16) 0.7260(3) 0.32892(6) 0.0380(4) Uani d . 1 . .
    C C4 0.41915(15) 0.6437(3) 0.36032(5) 0.0351(3) Uani d . 1 . .
    C C5 0.46265(17) 0.3344(3) 0.31392(6) 0.0417(4) Uani d . 1 . .
    H H5 0.5108 0.1995 0.3084 0.050 Uiso calc R 1 . .
    C C6 0.33092(15) 0.9407(3) 0.38565(5) 0.0355(3) Uani d . 1 . .
    C C7 0.30567(16) 1.1232(3) 0.41692(5) 0.0374(3) Uani d . 1 . .
    C C8 0.20011(19) 1.2782(3) 0.40877(6) 0.0466(4) Uani d . 1 . .
    H H8 0.1446 1.2678 0.3826 0.056 Uiso calc R 1 . .
    C C9 0.17580(19) 1.4476(4) 0.43868(6) 0.0501(5) Uani d . 1 . .
    H H9 0.1041 1.5485 0.4327 0.060 Uiso calc R 1 . .
    C C10 0.25837(19) 1.4669(3) 0.47759(6) 0.0462(4) Uani d . 1 . .
    C C11 0.3644(2) 1.3137(4) 0.48642(6) 0.0501(5) Uani d . 1 . .
    H H11A 0.4197 1.3246 0.5126 0.060 Uiso calc R 1 . .
    C C12 0.38781(18) 1.1462(4) 0.45650(5) 0.0448(4) Uani d . 1 . .
    H H12A 0.4597 1.0458 0.4626 0.054 Uiso calc R 1 . .
    C C13 0.1389(3) 1.7962(4) 0.50100(10) 0.0722(7) Uani d . 1 . .
    H H13A 0.1424 1.9056 0.5249 0.108 Uiso calc R 1 . .
    H H13B 0.0601 1.7054 0.4971 0.108 Uiso calc R 1 . .
    H H13C 0.1431 1.8891 0.4756 0.108 Uiso calc R 1 . .
    C C14 0.60115(17) 0.3669(3) 0.38527(6) 0.0409(4) Uani d . 1 . .
    H H14A 0.6095 0.1901 0.3839 0.049 Uiso calc R 1 . .
    H H14B 0.5856 0.4091 0.4136 0.049 Uiso calc R 1 . .
    C C15 0.72405(16) 0.4858(3) 0.37807(5) 0.0376(4) Uani d . 1 . .
    C C16 0.76570(19) 0.7021(3) 0.39913(6) 0.0460(4) Uani d . 1 . .
    H H16 0.7194 0.7703 0.4185 0.055 Uiso calc R 1 . .
    C C17 0.8757(2) 0.8163(4) 0.39140(8) 0.0592(5) Uani d . 1 . .
    H H17 0.9033 0.9607 0.4057 0.071 Uiso calc R 1 . .
    C C18 0.9443(2) 0.7187(5) 0.36287(8) 0.0675(7) Uani d . 1 . .
    H H18 1.0174 0.7983 0.3574 0.081 Uiso calc R 1 . .
    C C19 0.9054(2) 0.5027(5) 0.34216(7) 0.0644(7) Uani d . 1 . .
    H H19 0.9529 0.4356 0.3230 0.077 Uiso calc R 1 . .
    C C20 0.79559(18) 0.3847(4) 0.34969(6) 0.0495(5) Uani d . 1 . .
    H H20 0.7698 0.2382 0.3358 0.059 Uiso calc R 1 . .
loop_
    _atom_site_aniso_label
    _atom_site_aniso_U_11
    _atom_site_aniso_U_22
    _atom_site_aniso_U_33
    _atom_site_aniso_U_12
    _atom_site_aniso_U_13
    _atom_site_aniso_U_23
    Br1 0.06531(16) 0.07264(17) 0.05167(13) 0.00232(11) -0.00455(10)
                                                                    -0.02553(10)
    O1W 0.0702(12) 0.0877(14) 0.0805(13) -0.0048(10) 0.0017(10) 0.0014(11)
    N1 0.0327(7) 0.0387(7) 0.0383(7) -0.0010(6) 0.0027(5) 0.0004(6)
    N2 0.0325(7) 0.0490(8) 0.0361(7) 0.0033(6) 0.0020(5) 0.0001(6)
    N3 0.0330(7) 0.0413(8) 0.0349(7) 0.0013(6) 0.0024(5) 0.0003(5)
    O1 0.0887(11) 0.0604(9) 0.0474(8) 0.0241(9) 0.0063(7) -0.0108(7)
    C1 0.0387(9) 0.0493(10) 0.0411(8) -0.0084(8) 0.0018(7) -0.0091(7)
    C2 0.0340(9) 0.0543(11) 0.0402(8) -0.0023(8) -0.0016(7) -0.0028(8)
    C3 0.0296(8) 0.0457(10) 0.0375(8) -0.0033(7) 0.0025(6) 0.0006(7)
    C4 0.0292(8) 0.0397(8) 0.0357(8) -0.0028(7) 0.0041(6) 0.0022(6)
    C5 0.0388(9) 0.0396(9) 0.0460(9) -0.0031(7) 0.0061(7) -0.0059(7)
    C6 0.0307(8) 0.0414(9) 0.0340(7) -0.0010(7) 0.0044(6) 0.0027(6)
    C7 0.0354(8) 0.0419(9) 0.0343(8) 0.0007(7) 0.0049(6) 0.0026(7)
    C8 0.0423(10) 0.0532(11) 0.0407(9) 0.0102(8) -0.0019(7) -0.0005(7)
    C9 0.0486(11) 0.0530(11) 0.0469(10) 0.0175(9) 0.0036(8) 0.0006(8)
    C10 0.0568(11) 0.0437(10) 0.0382(8) 0.0056(8) 0.0090(8) 0.0002(7)
    C11 0.0555(11) 0.0559(11) 0.0347(9) 0.0090(9) -0.0035(8) -0.0017(8)
    C12 0.0424(10) 0.0513(10) 0.0380(8) 0.0099(8) 0.0000(7) 0.0035(8)
    C13 0.0841(18) 0.0593(14) 0.0763(17) 0.0176(12) 0.0229(14) -0.0141(12)
    C14 0.0414(9) 0.0387(9) 0.0406(8) 0.0037(7) 0.0015(7) 0.0072(7)
    C15 0.0337(8) 0.0409(9) 0.0359(8) 0.0094(7) -0.0001(6) 0.0084(6)
    C16 0.0436(10) 0.0443(10) 0.0477(10) 0.0036(8) 0.0020(8) 0.0036(7)
    C17 0.0487(12) 0.0578(12) 0.0652(13) -0.0073(10) -0.0060(10) 0.0126(10)
    C18 0.0383(11) 0.097(2) 0.0640(14) -0.0018(11) -0.0006(10) 0.0325(13)
    C19 0.0426(11) 0.107(2) 0.0454(10) 0.0293(12) 0.0118(9) 0.0190(12)
    C20 0.0471(11) 0.0600(12) 0.0386(9) 0.0204(9) 0.0006(8) 0.0025(8)
loop_
    _geom_bond_atom_site_label_1
    _geom_bond_atom_site_label_2
    _geom_bond_site_symmetry_2
    _geom_bond_distance
    _geom_bond_publ_flag
    Br1 C1 . 1.8877(17) ?
    O1w H11 . 0.850(10)
                      ?
    O1w H12 . 0.850(10)
                      ?
    N1 C4 . 1.352(2) ?
    N1 C5 . 1.359(2) ?
    N1 C14 . 1.490(2) ?
    N2 C6 . 1.351(2) ?
    N2 C3 . 1.371(2) ?
    N3 C4 . 1.334(2) ?
    N3 C6 . 1.375(2) ?
    O1 C10 . 1.369(2) ?
    O1 C13 . 1.423(3) ?
    C1 C5 . 1.374(3) ?
    C1 C2 . 1.392(3) ?
    C2 C3 . 1.380(2) ?
    C2 H2 . 0.9300 ?
    C3 C4 . 1.435(2) ?
    C5 H5 . 0.9300 ?
    C6 C7 . 1.464(2) ?
    C7 C8 . 1.389(2) ?
    C7 C12 . 1.400(2) ?
    C8 C9 . 1.382(3) ?
    C8 H8 . 0.9300 ?
    C9 C10 . 1.384(3) ?
    C9 H9 . 0.9300 ?
    C10 C11 . 1.388(3) ?
    C11 C12 . 1.372(3) ?
    C11 H11A . 0.9300 ?
    C12 H12A . 0.9300 ?
    C13 H13A . 0.9600 ?
    C13 H13B . 0.9600 ?
    C13 H13C . 0.9600 ?
    C14 C15 . 1.508(2) ?
    C14 H14A . 0.9700 ?
    C14 H14B . 0.9700 ?
    C15 C16 . 1.389(3) ?
    C15 C20 . 1.390(3) ?
    C16 C17 . 1.381(3) ?
    C16 H16 . 0.9300 ?
    C17 C18 . 1.366(4) ?
    C17 H17 . 0.9300 ?
    C18 C19 . 1.376(4) ?
    C18 H18 . 0.9300 ?
    C19 C20 . 1.387(3) ?
    C19 H19 . 0.9300 ?
    C20 H20 . 0.9300 ?
loop_
    _geom_angle_atom_site_label_1
    _geom_angle_atom_site_label_2
    _geom_angle_atom_site_label_3
    _geom_angle_site_symmetry_1
    _geom_angle_site_symmetry_3
    _geom_angle
    _geom_angle_publ_flag
    H11 O1W H12 . . 101(5) ?
    C4 N1 C5 . . 119.19(14) ?
    C4 N1 C14 . . 120.23(14) ?
    C5 N1 C14 . . 120.53(15) ?
    C6 N2 C3 . . 102.87(13) ?
    C4 N3 C6 . . 101.69(13) ?
    C10 O1 C13 . . 117.82(18) ?
    C5 C1 C2 . . 123.00(16) ?
    C5 C1 Br1 . . 117.70(14) ?
    C2 C1 Br1 . . 119.29(13) ?
    C3 C2 C1 . . 116.21(16) ?
    C3 C2 H2 . . 121.9 ?
    C1 C2 H2 . . 121.9 ?
    N2 C3 C2 . . 132.43(16) ?
    N2 C3 C4 . . 107.37(14) ?
    C2 C3 C4 . . 120.19(16) ?
    N3 C4 N1 . . 128.09(14) ?
    N3 C4 C3 . . 111.05(15) ?
    N1 C4 C3 . . 120.84(15) ?
    N1 C5 C1 . . 120.50(17) ?
    N1 C5 H5 . . 119.8 ?
    C1 C5 H5 . . 119.8 ?
    N2 C6 N3 . . 116.99(15) ?
    N2 C6 C7 . . 122.69(15) ?
    N3 C6 C7 . . 120.31(14) ?
    C8 C7 C12 . . 117.59(16) ?
    C8 C7 C6 . . 121.75(15) ?
    C12 C7 C6 . . 120.66(15) ?
    C9 C8 C7 . . 121.45(17) ?
    C9 C8 H8 . . 119.3 ?
    C7 C8 H8 . . 119.3 ?
    C8 C9 C10 . . 119.90(17) ?
    C8 C9 H9 . . 120.0 ?
    C10 C9 H9 . . 120.0 ?
    O1 C10 C9 . . 124.58(17) ?
    O1 C10 C11 . . 115.81(17) ?
    C9 C10 C11 . . 119.61(17) ?
    C12 C11 C10 . . 120.05(17) ?
    C12 C11 H11A . . 120.0 ?
    C10 C11 H11A . . 120.0 ?
    C11 C12 C7 . . 121.39(17) ?
    C11 C12 H12A . . 119.3 ?
    C7 C12 H12A . . 119.3 ?
    O1 C13 H13A . . 109.5 ?
    O1 C13 H13B . . 109.5 ?
    H13A C13 H13B . . 109.5 ?
    O1 C13 H13C . . 109.5 ?
    H13A C13 H13C . . 109.5 ?
    H13B C13 H13C . . 109.5 ?
    N1 C14 C15 . . 111.09(13) ?
    N1 C14 H14A . . 109.4 ?
    C15 C14 H14A . . 109.4 ?
    N1 C14 H14B . . 109.4 ?
    C15 C14 H14B . . 109.4 ?
    H14A C14 H14B . . 108.0 ?
    C16 C15 C20 . . 119.06(18) ?
    C16 C15 C14 . . 120.06(16) ?
    C20 C15 C14 . . 120.86(17) ?
    C17 C16 C15 . . 120.2(2) ?
    C17 C16 H16 . . 119.9 ?
    C15 C16 H16 . . 119.9 ?
    C18 C17 C16 . . 120.5(2) ?
    C18 C17 H17 . . 119.8 ?
    C16 C17 H17 . . 119.8 ?
    C17 C18 C19 . . 120.1(2) ?
    C17 C18 H18 . . 120.0 ?
    C19 C18 H18 . . 120.0 ?
    C18 C19 C20 . . 120.3(2) ?
    C18 C19 H19 . . 119.9 ?
    C20 C19 H19 . . 119.9 ?
    C19 C20 C15 . . 119.9(2) ?
    C19 C20 H20 . . 120.0 ?
    C15 C20 H20 . . 120.0 ?
loop_
    _geom_torsion_atom_site_label_1
    _geom_torsion_atom_site_label_2
    _geom_torsion_atom_site_label_3
    _geom_torsion_atom_site_label_4
    _geom_torsion_site_symmetry_1
    _geom_torsion_site_symmetry_2
    _geom_torsion_site_symmetry_3
    _geom_torsion_site_symmetry_4
    _geom_torsion
    _geom_torsion_publ_flag
    C5 C1 C2 C3 . . . . 0.4(3) ?
    Br1 C1 C2 C3 . . . . -179.58(13) ?
    C6 N2 C3 C2 . . . . -178.68(19) ?
    C6 N2 C3 C4 . . . . -0.05(18) ?
    C1 C2 C3 N2 . . . . -179.63(18) ?
    C1 C2 C3 C4 . . . . 1.9(3) ?
    C6 N3 C4 N1 . . . . -177.47(17) ?
    C6 N3 C4 C3 . . . . 1.19(18) ?
    C5 N1 C4 N3 . . . . -179.48(17) ?
    C14 N1 C4 N3 . . . . -2.2(3) ?
    C5 N1 C4 C3 . . . . 2.0(2) ?
    C14 N1 C4 C3 . . . . 179.30(15) ?
    N2 C3 C4 N3 . . . . -0.77(19) ?
    C2 C3 C4 N3 . . . . 178.06(16) ?
    N2 C3 C4 N1 . . . . 178.00(15) ?
    C2 C3 C4 N1 . . . . -3.2(3) ?
    C4 N1 C5 C1 . . . . 0.3(3) ?
    C14 N1 C5 C1 . . . . -176.98(16) ?
    C2 C1 C5 N1 . . . . -1.6(3) ?
    Br1 C1 C5 N1 . . . . 178.39(13) ?
    C3 N2 C6 N3 . . . . 0.88(19) ?
    C3 N2 C6 C7 . . . . -178.50(15) ?
    C4 N3 C6 N2 . . . . -1.33(19) ?
    C4 N3 C6 C7 . . . . 178.06(15) ?
    N2 C6 C7 C8 . . . . 3.4(3) ?
    N3 C6 C7 C8 . . . . -175.95(17) ?
    N2 C6 C7 C12 . . . . -176.91(17) ?
    N3 C6 C7 C12 . . . . 3.7(2) ?
    C12 C7 C8 C9 . . . . -0.7(3) ?
    C6 C7 C8 C9 . . . . 179.03(18) ?
    C7 C8 C9 C10 . . . . 0.7(3) ?
    C13 O1 C10 C9 . . . . -1.2(3) ?
    C13 O1 C10 C11 . . . . 178.4(2) ?
    C8 C9 C10 O1 . . . . 178.8(2) ?
    C8 C9 C10 C11 . . . . -0.7(3) ?
    O1 C10 C11 C12 . . . . -178.8(2) ?
    C9 C10 C11 C12 . . . . 0.7(3) ?
    C10 C11 C12 C7 . . . . -0.8(3) ?
    C8 C7 C12 C11 . . . . 0.7(3) ?
    C6 C7 C12 C11 . . . . -178.99(18) ?
    C4 N1 C14 C15 . . . . -92.30(18) ?
    C5 N1 C14 C15 . . . . 84.99(19) ?
    N1 C14 C15 C16 . . . . 93.17(18) ?
    N1 C14 C15 C20 . . . . -85.35(19) ?
    C20 C15 C16 C17 . . . . 0.9(3) ?
    C14 C15 C16 C17 . . . . -177.60(17) ?
    C15 C16 C17 C18 . . . . 0.3(3) ?
    C16 C17 C18 C19 . . . . -1.2(3) ?
    C17 C18 C19 C20 . . . . 0.8(3) ?
    C18 C19 C20 C15 . . . . 0.4(3) ?
    C16 C15 C20 C19 . . . . -1.3(2) ?
    C14 C15 C20 C19 . . . . 177.23(15) ?
loop_
    _geom_hbond_atom_site_label_D
    _geom_hbond_atom_site_label_H
    _geom_hbond_atom_site_label_A
    _geom_hbond_site_symmetry_A
    _geom_hbond_distance_DH
    _geom_hbond_distance_HA
    _geom_hbond_distance_DA
    _geom_hbond_angle_DHA
    _geom_hbond_publ_flag
    O1w H11 N2 . 0.850(10)
                         2.30(2) 3.092(3) 155(5) yes
    O1w H12 O1W 2 0.850(10)
                          2.30(2) 3.119(2) 162(5) yes
