# Supplementary material for: 4-Benzyl-6-bromo-2-(4-methoxy­phen­yl)-4H-imidazo[4,5-b]pyridine monohydrate
Source: Acta Crystallogr Sect E Struct Rep Online. 2010 Mar 27;66(Pt 4):o947. doi: 10.1107/S1600536810010391 (PMC2983875; doi:10.1107/S1600536810010391)
Supplement: Supplementary file 2 [file e-66-0o947-Isup2.hkl]

# 
# h,k,l, Fc-squared, Fo-squared, sigma(Fo-squared) and status flag 
# 
data_I
_shelx_title '  P21/n' 
_shelx_refln_list_code          4 
_shelx_F_calc_maximum      278.71 
_exptl_crystal_F_000       840.00 
_reflns_d_resolution_high  0.7144 
 
loop_ 
 _symmetry_equiv_pos_as_xyz 
 'x, y, z' 
 '-x, y+1/2, -z+1/2' 
 '-x, -y, -z' 
 'x, -y-1/2, z-1/2' 
 
_cell_length_a    10.5924 
_cell_length_b     5.4544 
_cell_length_c    31.7444 
_cell_angle_alpha  90.000 
_cell_angle_beta  100.292 
_cell_angle_gamma  90.000 
 
_shelx_F_squared_multiplier     1.000 
 
loop_ 
 _refln_index_h 
 _refln_index_k 
 _refln_index_l 
 _refln_F_squared_calc 
 _refln_F_squared_meas 
 _refln_F_squared_sigma 
 _refln_observed_status 
   2   0   0    20314.87    20851.74    264.33 o 
   3   0   0    15418.92    15298.84    194.26 o 
   4   0   0      535.52      456.57      6.92 o 
   5   0   0     1386.30     1377.93     21.59 o 
   6   0   0     1161.47     1096.38     21.56 o 
   7   0   0      610.87      653.63     13.46 o 
   8   0   0      173.70      178.38      6.57 o 
   9   0   0      465.56      456.65     18.96 o 
  10   0   0       91.92      104.22      9.86 o 
  11   0   0      107.48      117.23     17.07 o 
  12   0   0      121.66      128.64     23.13 o 
  13   0   0      110.53      156.07     23.13 o 
  14   0   0        7.32        8.14     11.76 o 
   1   1   0     8347.96     8065.48     85.37 o 
   2   1   0     4165.63     4200.48     35.87 o 
   3   1   0      734.70      660.72      6.23 o 
   4   1   0     7441.53     7438.83     72.21 o 
   5   1   0     5929.82     6126.60     59.41 o 
   6   1   0      951.70     1015.26     13.15 o 
   7   1   0     2414.70     2313.41     27.94 o 
   8   1   0     2452.27     2460.70     29.98 o 
   9   1   0      394.29      401.10      8.26 o 
  10   1   0       17.20       19.47      5.18 o 
  11   1   0       39.61       50.88      5.39 o 
  12   1   0        4.87        0.98      5.44 o 
  13   1   0        5.87        5.41      6.89 o 
  14   1   0       11.72       14.48     11.23 o 
   0   2   0    10477.28    10287.71    218.83 o 
   1   2   0     3686.61     3717.53     39.38 o 
   2   2   0     1110.73      992.63     10.40 o 
   3   2   0     4104.28     4070.56     35.16 o 
   4   2   0     3978.09     4168.44     36.04 o 
   5   2   0       12.15       12.13      1.64 o 
   6   2   0     1591.27     1521.95     16.13 o 
   7   2   0      256.14      263.13      5.60 o 
   8   2   0      640.88      594.78      8.96 o 
   9   2   0     1367.37     1317.99     21.65 o 
  10   2   0      139.81      149.68      6.08 o 
  11   2   0      271.59      250.06      7.92 o 
  12   2   0        6.63       -1.07      5.88 o 
  13   2   0        4.13        1.96      6.48 o 
  14   2   0        0.11       -1.99      9.30 o 
   1   3   0     5623.71     5645.17     55.33 o 
   2   3   0     1786.65     1642.41     18.42 o 
   3   3   0      732.68      776.75      7.92 o 
   4   3   0     1358.36     1309.92     13.13 o 
   5   3   0      712.26      710.29      8.76 o 
   6   3   0      113.85      118.43      5.36 o 
   7   3   0      120.01      124.86      4.97 o 
   8   3   0      568.80      537.71      9.79 o 
   9   3   0        0.64        0.31      3.97 o 
  10   3   0      162.51      143.66      6.68 o 
  11   3   0       91.53       97.34     11.48 o 
  12   3   0       10.67       18.20      7.21 o 
  13   3   0       13.52        3.02     10.37 o 
   0   4   0     1005.89      971.55     17.22 o 
   1   4   0       12.35        6.16      3.05 o 
   2   4   0      165.93      175.28      3.58 o 
   3   4   0      793.35      743.78      9.37 o 
   4   4   0      122.53      114.01      3.83 o 
   5   4   0      607.65      574.13      8.13 o 
   6   4   0      774.71      762.65     10.18 o 
   7   4   0      167.44      169.80      5.12 o 
   8   4   0      129.78      138.50      5.06 o 
   9   4   0      232.78      218.83      6.78 o 
  10   4   0       61.00       69.69      6.38 o 
  11   4   0        0.18       19.51      8.52 o 
  12   4   0       53.55       68.14     10.29 o 
   1   5   0      474.68      461.98     10.29 o 
   2   5   0       98.03       99.47      6.35 o 
   3   5   0        4.33        4.18      4.07 o 
   4   5   0       36.85       51.44      4.27 o 
   5   5   0       51.08       59.85      4.89 o 
   6   5   0      145.09      153.93      8.30 o 
   7   5   0       35.97       36.53      5.31 o 
   8   5   0       29.34       26.53      5.99 o 
   9   5   0        0.24       -2.06      6.55 o 
  10   5   0        3.13       -0.07      9.02 o 
  11   5   0       25.39       30.72     11.80 o 
   0   6   0      135.24      143.15     11.26 o 
   1   6   0       13.42       32.74      6.54 o 
   2   6   0       80.39       66.38      8.14 o 
   3   6   0      158.04      164.86      7.16 o 
   4   6   0       17.78        9.70      5.38 o 
   5   6   0       21.95       21.39      6.84 o 
   6   6   0      186.47      188.73     10.83 o 
   7   6   0       43.38       37.34      8.71 o 
   8   6   0       25.66       35.84      7.95 o 
   9   6   0       19.42       16.92     23.51 o 
   1   7   0        0.62       -6.71      7.66 o 
   2   7   0       24.01       24.19      6.22 o 
   3   7   0        0.08       -4.98      5.91 o 
   4   7   0       58.62       62.21      7.33 o 
   5   7   0       61.85       66.78      7.60 o 
 -14   1   1        3.62        2.09     11.23 o 
 -13   1   1        0.17       -3.16      6.49 o 
 -12   1   1       10.21        6.55      5.54 o 
 -11   1   1       13.82       26.18      5.11 o 
 -10   1   1       88.72       94.42      5.33 o 
  -9   1   1      163.29      183.98      5.62 o 
  -8   1   1      144.57      151.88      4.75 o 
  -7   1   1      176.40      211.78      5.86 o 
  -6   1   1       17.79       28.20      1.87 o 
  -5   1   1     1325.73     1361.95     13.17 o 
  -4   1   1     4093.48     4389.08     39.95 o 
  -3   1   1     1515.75     1640.97     14.38 o 
  -2   1   1       13.03       16.49      1.07 o 
  -1   1   1      523.30      595.67      7.39 o 
   0   1   1     6012.54     6081.13     69.54 o 
   1   1   1     1767.07     1789.02     17.61 o 
   2   1   1     2541.55     2621.66     22.52 o 
   3   1   1      623.86      610.26      6.20 o 
   4   1   1        0.31        3.39      1.32 o 
   5   1   1      179.27      167.32      3.54 o 
   6   1   1      831.18      877.60     11.73 o 
   7   1   1        9.78       13.60      2.84 o 
   8   1   1        1.54       15.22      3.23 o 
   9   1   1       32.55       40.72      3.98 o 
  10   1   1        1.97        9.86      4.32 o 
  11   1   1       61.29       69.17      5.48 o 
  12   1   1        0.06        5.49      6.05 o 
  13   1   1       59.06       58.53      7.57 o 
  14   1   1        8.71       10.90      7.74 o 
 -14   2   1        5.74       -2.90      9.61 o 
 -13   2   1        1.35        2.85      7.15 o 
 -12   2   1       16.01       10.62      5.75 o 
 -11   2   1       20.24       11.47      5.33 o 
 -10   2   1      108.74      103.32      5.57 o 
  -9   2   1      301.58      283.85      7.44 o 
  -8   2   1        6.09        8.66      3.13 o 
  -7   2   1        8.90        9.16      2.75 o 
  -6   2   1       59.68       63.16      2.64 o 
  -5   2   1        0.07        2.23      1.52 o 
  -4   2   1      175.04      196.03      3.91 o 
  -3   2   1      908.62      973.42      9.13 o 
  -2   2   1      189.13      218.20      3.44 o 
  -1   2   1     1836.89     1913.21     19.17 o 
   0   2   1     1033.61     1058.41     11.81 o 
   1   2   1      236.18      229.77      3.60 o 
   2   2   1      548.30      590.58      5.84 o 
   3   2   1      639.74      726.96      7.05 o 
   4   2   1       11.01        5.39      1.31 o 
   5   2   1       92.15       96.88      2.50 o 
   6   2   1       62.53       72.36      3.02 o 
   7   2   1      653.93      668.14      9.88 o 
   8   2   1      491.31      450.35      8.52 o 
   9   2   1       57.24       74.90      4.72 o 
  10   2   1        0.28        7.57      5.46 o 
  11   2   1      219.03      207.90      9.25 o 
  12   2   1       15.51       12.80      6.06 o 
  13   2   1       11.86        5.32      6.62 o 
  14   2   1        3.42       -3.76     11.52 o 
 -13   3   1        2.22        2.56      9.18 o 
 -12   3   1       18.17       19.46      7.15 o 
 -11   3   1       21.42       33.66      5.84 o 
 -10   3   1        5.36       -0.17      5.13 o 
  -9   3   1       24.41       19.72      5.43 o 
  -8   3   1        5.48        8.16      3.67 o 
  -7   3   1      226.14      216.25      5.10 o 
  -6   3   1       48.97       55.96      3.22 o 
  -5   3   1      251.65      287.23      4.78 o 
  -4   3   1        9.08       10.41      1.85 o 
  -3   3   1        2.15        4.81      1.73 o 
  -2   3   1        0.14        2.95      1.79 o 
  -1   3   1      558.43      612.83      6.77 o 
   0   3   1        8.14        8.58      2.43 o 
   1   3   1       25.35       45.03      2.77 o 
   2   3   1       17.97       31.48      2.54 o 
   3   3   1      259.50      267.19      5.89 o 
   4   3   1      364.46      327.11      4.52 o 
   5   3   1      293.44      306.26      5.92 o 
   6   3   1      351.00      345.37      5.75 o 
   7   3   1       62.10       63.84      3.50 o 
   8   3   1       11.87       16.46      3.79 o 
   9   3   1       49.16       40.48      4.50 o 
  10   3   1       14.98       11.22      5.24 o 
  11   3   1        8.49        3.69      5.65 o 
  12   3   1       23.96       18.40      6.45 o 
  13   3   1        2.46       -9.46      9.46 o 
 -12   4   1       13.65       10.03      9.30 o 
 -11   4   1       19.87       20.83      8.52 o 
 -10   4   1        0.03       -2.99      5.66 o 
  -9   4   1       19.34       17.64      5.17 o 
  -8   4   1       47.03       42.81      4.32 o 
  -7   4   1       50.23       46.83      3.98 o 
  -6   4   1        3.97       11.59      3.44 o 
  -5   4   1       57.62       56.91      3.54 o 
  -4   4   1      127.92      132.44      4.73 o 
  -3   4   1       12.02       13.78      2.84 o 
  -2   4   1      297.35      275.34      5.38 o 
  -1   4   1       15.78       14.51      2.55 o 
   0   4   1      119.22      141.03      8.05 o 
   1   4   1      190.29      197.33      5.40 o 
   2   4   1       92.04       96.84      3.78 o 
   3   4   1       48.73       52.54      3.23 o 
   4   4   1        9.27        7.93      2.89 o 
   5   4   1        0.06        5.13      3.05 o 
   6   4   1       46.22       45.89      3.72 o 
   7   4   1       11.95        8.60      3.59 o 
   8   4   1        1.08        5.35      4.02 o 
   9   4   1       23.89       30.86      4.95 o 
  10   4   1        3.99        5.24      5.73 o 
  11   4   1        0.05        2.94      7.11 o 
  12   4   1       34.98       44.06     10.02 o 
 -11   5   1        0.10       -7.77      9.11 o 
 -10   5   1        6.29        4.54      7.05 o 
  -9   5   1        0.89       10.03      6.74 o 
  -8   5   1       20.30       19.01      5.73 o 
  -7   5   1       71.63       72.62      5.80 o 
  -6   5   1        2.72        2.51      4.83 o 
  -5   5   1        0.07       15.75      4.29 o 
  -4   5   1       99.98       92.66      4.88 o 
  -3   5   1      116.93      115.55      5.53 o 
  -2   5   1       99.74       82.26      6.58 o 
  -1   5   1       19.98       21.31      7.17 o 
   0   5   1       18.46       22.30      5.21 o 
   1   5   1        5.87       16.99      4.86 o 
   2   5   1       90.71      107.39      5.97 o 
   3   5   1       45.10       45.74      4.12 o 
   4   5   1       63.06       78.94      6.40 o 
   5   5   1       90.54       90.26      6.11 o 
   6   5   1        0.23        1.16      4.36 o 
   7   5   1        0.03        5.60      4.70 o 
   8   5   1       11.19       19.48      5.77 o 
   9   5   1        3.06        6.71      7.55 o 
  10   5   1        4.51       18.51      9.30 o 
  -9   6   1        1.56        4.97      9.36 o 
  -8   6   1        0.45       -7.34      7.34 o 
  -7   6   1        1.95       -6.18      6.18 o 
  -6   6   1       34.76       35.80      6.43 o 
  -5   6   1        2.10       -4.17      5.50 o 
  -4   6   1       35.52       49.59      5.97 o 
  -3   6   1        1.71        5.31      5.39 o 
  -2   6   1       22.40       18.71      7.44 o 
  -1   6   1       93.22       74.74      7.01 o 
   0   6   1       49.59       76.97      8.32 o 
   1   6   1      471.81      497.07     12.41 o 
   2   6   1       15.13        7.02      6.62 o 
   3   6   1        0.53        9.38      5.52 o 
   4   6   1       34.86       32.42      5.94 o 
   5   6   1       67.32       58.75      6.16 o 
   6   6   1        0.47        8.33      6.00 o 
   7   6   1       15.29       13.48      6.31 o 
   8   6   1        0.40        5.74      6.75 o 
  -5   7   1       18.80       22.21      7.12 o 
  -4   7   1        5.10        3.02      6.63 o 
  -3   7   1        0.01        6.56      8.12 o 
  -2   7   1        0.02        0.82      6.64 o 
  -1   7   1        0.18        6.53      7.39 o 
   0   7   1        7.89       10.18      7.66 o 
   1   7   1       13.34       14.44      7.86 o 
   2   7   1        1.75        2.58      5.98 o 
   3   7   1        2.93        7.53      6.18 o 
   4   7   1        7.05       11.46      6.21 o 
   5   7   1       15.55       23.53      8.42 o 
 -14   0   2        2.41        3.03     15.93 o 
 -13   0   2        5.75       -0.37      9.91 o 
 -12   0   2       74.79       77.76      9.91 o 
 -11   0   2       25.14       17.03      9.86 o 
 -10   0   2      140.93      160.62      9.37 o 
  -9   0   2      551.92      510.25     11.82 o 
  -8   0   2      232.06      202.78      9.89 o 
  -7   0   2       50.03       33.37      2.91 o 
  -6   0   2     2435.59     2315.30     30.71 o 
  -5   0   2     1899.23     2110.01     30.44 o 
  -4   0   2     2548.04     2557.87     33.17 o 
  -3   0   2    19638.71    19828.70    252.38 o 
  -2   0   2     3752.36     3950.26     50.22 o 
   2   0   2    12317.20    12971.57    235.46 o 
   3   0   2    21158.06    20661.42    303.21 o 
   4   0   2      507.68      514.25     16.81 o 
   5   0   2     4941.86     4760.97     70.33 o 
   6   0   2     9428.67     9173.47    134.52 o 
   7   0   2     3318.02     3240.58     49.18 o 
   8   0   2     1382.87     1364.09     28.15 o 
   9   0   2     1166.56     1244.06     28.82 o 
  10   0   2       92.62       84.58     13.27 o 
  11   0   2       14.39       -1.90      7.51 o 
  12   0   2       40.47       45.14      9.37 o 
  13   0   2      107.56      124.96     15.93 o 
  14   0   2        3.69      -10.84     12.52 o 
 -14   1   2       16.72       23.99     11.52 o 
 -13   1   2        1.93        1.91      6.89 o 
 -12   1   2      162.15      169.86      7.30 o 
 -11   1   2      817.34      833.63     13.55 o 
 -10   1   2        7.88       10.82      4.32 o 
  -9   1   2      892.24      907.65     13.42 o 
  -8   1   2     2138.06     2029.56     25.23 o 
  -7   1   2     2750.18     2713.25     30.83 o 
  -6   1   2      180.53      195.73      3.91 o 
  -5   1   2     5807.90     5558.31     50.57 o 
  -4   1   2     2597.96     2472.31     22.85 o 
  -3   1   2     6749.71     7027.08     59.82 o 
  -2   1   2     4251.26     4111.01     37.44 o 
  -1   1   2     5695.00     5480.44     53.04 o 
   0   1   2     2844.63     2897.85     28.26 o 
   1   1   2     3443.52     3516.75     31.94 o 
   2   1   2     2024.90     2083.23     20.35 o 
   3   1   2      489.04      481.46      5.49 o 
   4   1   2     4924.09     4689.69     49.22 o 
   5   1   2      403.45      333.00      5.49 o 
   6   1   2       66.38       73.08      5.84 o 
   7   1   2      812.25      746.74     10.78 o 
   8   1   2      590.63      552.69      9.02 o 
   9   1   2       13.30        9.00      5.00 o 
  10   1   2     1126.36     1097.29     15.94 o 
  11   1   2       88.67      106.92      5.94 o 
  12   1   2       59.00       34.16      6.60 o 
  13   1   2      113.63      121.05      8.22 o 
  14   1   2       51.02       54.06      8.53 o 
 -14   2   2        0.28       -6.11      9.61 o 
 -13   2   2       29.90       43.96      9.02 o 
 -12   2   2      305.90      307.30      9.13 o 
 -11   2   2        2.89        2.92      5.55 o 
 -10   2   2      177.03      204.33      6.70 o 
  -9   2   2       37.38       53.14      4.86 o 
  -8   2   2      102.57       97.26      4.06 o 
  -7   2   2      554.54      533.26      7.89 o 
  -6   2   2     1174.77     1143.83     11.66 o 
  -5   2   2      318.27      298.20      4.26 o 
  -4   2   2     2287.56     2129.91     18.87 o 
  -3   2   2     6076.75     6126.15     52.46 o 
  -2   2   2     3073.28     3343.82     32.93 o 
  -1   2   2     6207.62     6127.35     64.41 o 
   0   2   2     3166.49     3078.34     30.31 o 
   1   2   2     1174.50     1196.07     12.28 o 
   2   2   2     3535.47     3497.67     30.22 o 
   3   2   2     2946.99     2829.32     26.21 o 
   4   2   2       53.69       71.72      3.47 o 
   5   2   2     2128.02     2070.04     21.08 o 
   6   2   2     3618.26     3452.87     37.15 o 
   7   2   2      102.97      102.16      3.70 o 
   8   2   2      942.09      940.18     13.49 o 
   9   2   2     1622.71     1560.72     20.61 o 
  10   2   2       35.02       42.46      5.00 o 
  11   2   2      152.89      148.84      8.25 o 
  12   2   2       25.20       31.79      6.45 o 
  13   2   2        7.78        8.57      6.68 o 
 -13   3   2       28.98       23.74     13.36 o 
 -12   3   2        0.25       -8.30      8.30 o 
 -11   3   2      240.26      251.37     15.00 o 
 -10   3   2      123.55      114.82      5.68 o 
  -9   3   2        3.74        4.86      4.03 o 
  -8   3   2      267.21      295.79      8.88 o 
  -7   3   2      213.00      208.32      4.89 o 
  -6   3   2        2.25        3.59      2.64 o 
  -5   3   2     1429.49     1393.64     13.25 o 
  -4   3   2      783.06      774.25      8.00 o 
  -3   3   2       20.34       10.04      1.80 o 
  -2   3   2     1224.27     1150.81     13.32 o 
  -1   3   2     1163.65     1090.80     11.68 o 
   0   3   2     2821.68     2953.54     31.89 o 
   1   3   2     4992.81     4974.31     57.87 o 
   2   3   2     2744.33     2696.71     30.71 o 
   3   3   2      166.63      156.91      3.08 o 
   4   3   2     1636.54     1647.70     15.17 o 
   5   3   2      927.68      889.31     10.52 o 
   6   3   2      612.23      598.73      8.14 o 
   7   3   2      581.88      618.60      9.32 o 
   8   3   2       35.00       44.10      4.09 o 
   9   3   2        8.32       14.74      4.20 o 
  10   3   2       14.57       14.77      5.14 o 
  11   3   2       13.35       25.19      5.94 o 
  12   3   2       18.21       18.82      7.57 o 
  13   3   2        5.10        1.73     12.59 o 
 -12   4   2       20.47       20.04      9.41 o 
 -11   4   2       13.71       13.55      7.11 o 
 -10   4   2        1.37       -4.64      6.28 o 
  -9   4   2       50.61       45.10      5.65 o 
  -8   4   2       33.08       34.81      4.22 o 
  -7   4   2      112.15      105.96      4.50 o 
  -6   4   2      971.75      962.15     12.18 o 
  -5   4   2      173.10      175.36      5.45 o 
  -4   4   2     1588.60     1560.30     18.40 o 
  -3   4   2     1716.08     1693.70     24.03 o 
  -2   4   2       25.69       23.46      2.20 o 
  -1   4   2      952.20      955.90     11.18 o 
   0   4   2     1374.08     1330.80     14.88 o 
   1   4   2       33.25       25.75      2.90 o 
   2   4   2      720.68      721.81     10.85 o 
   3   4   2     1368.95     1388.22     15.23 o 
   4   4   2        6.33        6.39      2.93 o 
   5   4   2      129.62      142.35      4.33 o 
   6   4   2      204.21      233.77      5.59 o 
   7   4   2      220.66      217.73      5.59 o 
   8   4   2       22.26       27.17      4.57 o 
   9   4   2      221.01      238.71      9.67 o 
  10   4   2       33.54       29.38      6.18 o 
  11   4   2      101.02       92.31      8.16 o 
  12   4   2       53.81       58.14     10.29 o 
 -11   5   2       11.20        4.90      9.55 o 
 -10   5   2        8.92        2.92      7.07 o 
  -9   5   2       39.57       36.17      8.76 o 
  -8   5   2      131.90      132.55      6.97 o 
  -7   5   2       35.80       44.24      5.58 o 
  -6   5   2       20.13       14.83      5.11 o 
  -5   5   2      419.26      401.67      9.04 o 
  -4   5   2      184.83      184.57      6.30 o 
  -3   5   2      805.47      775.01     22.40 o 
  -2   5   2      887.75      810.78     16.76 o 
  -1   5   2       58.63       59.01      9.26 o 
   0   5   2      100.45      103.96      9.64 o 
   1   5   2      560.73      552.04     18.73 o 
   2   5   2      302.44      294.37      8.96 o 
   3   5   2       40.03       45.85      3.86 o 
   4   5   2      604.37      588.14      9.67 o 
   5   5   2      268.18      263.87     10.03 o 
   6   5   2       31.09       36.01      4.70 o 
   7   5   2       88.06       93.78      5.66 o 
   8   5   2        6.19        8.04      5.16 o 
   9   5   2       40.75       56.91      9.02 o 
  10   5   2       63.00       70.11      9.74 o 
  -9   6   2        4.00        0.33      8.06 o 
  -8   6   2       13.47       13.49      7.51 o 
  -7   6   2       42.52       50.36      6.95 o 
  -6   6   2       10.50        4.75      5.91 o 
  -5   6   2        3.85        8.19      5.82 o 
  -4   6   2       12.60        9.13      5.47 o 
  -3   6   2      122.92      118.90     12.04 o 
  -2   6   2       52.08       66.00      8.02 o 
  -1   6   2        2.71        1.16      5.78 o 
   0   6   2      284.74      275.54      9.57 o 
   1   6   2      180.44      178.22      8.14 o 
   2   6   2      130.94      128.38      6.10 o 
   3   6   2      427.25      397.53     10.61 o 
   4   6   2       80.61       83.23      6.54 o 
   5   6   2       19.82       25.26      5.95 o 
   6   6   2       85.51       83.23      6.89 o 
   7   6   2        0.60        1.85      6.39 o 
   8   6   2        0.90        1.91      7.81 o 
  -5   7   2       44.34       47.54      9.08 o 
  -4   7   2       33.60       39.58      6.99 o 
  -3   7   2        0.13       -0.84      6.59 o 
  -2   7   2        9.68       12.33      7.96 o 
  -1   7   2        4.72        7.47      7.66 o 
   0   7   2        5.14        3.96      7.57 o 
   1   7   2       80.56       66.69      8.24 o 
   2   7   2       40.42       46.28      8.42 o 
   3   7   2        0.15       -3.82      6.14 o 
   4   7   2        2.20        7.13      6.35 o 
   5   7   2        0.91       -4.23      6.89 o 
 -14   1   3       16.39       24.01     11.52 o 
 -13   1   3        6.82       22.13      8.46 o 
 -12   1   3       14.67       16.79      5.75 o 
 -11   1   3        0.77       13.85      4.92 o 
 -10   1   3      401.25      355.03      8.21 o 
  -9   1   3        8.63       17.27      3.77 o 
  -8   1   3        4.18       12.72      3.24 o 
  -7   1   3       20.95       16.92      2.16 o 
  -6   1   3      276.60      297.51      4.77 o 
  -5   1   3       42.08       58.64      2.75 o 
  -4   1   3     1639.40     1801.99     16.92 o 
  -3   1   3       92.55       80.54      2.14 o 
  -2   1   3    19714.69    19766.58    179.51 o 
  -1   1   3     8180.31     8229.53     79.82 o 
   0   1   3     1425.83     1400.93     12.97 o 
   1   1   3      241.52      250.69      3.14 o 
   2   1   3      742.72      738.60      7.61 o 
   3   1   3     2484.98     2525.30     24.81 o 
   4   1   3       10.34        8.62      1.42 o 
   5   1   3      242.27      246.68      4.76 o 
   6   1   3       16.09       18.36      3.35 o 
   7   1   3      191.04      182.32      5.43 o 
   8   1   3       57.41       67.41      3.84 o 
   9   1   3       98.60       99.00      4.70 o 
  10   1   3      175.80      168.40      6.68 o 
  11   1   3        3.43       -4.76      4.76 o 
  12   1   3       36.34       32.85      9.92 o 
  13   1   3        3.67        2.53      8.32 o 
  14   1   3       34.17       35.42      9.48 o 
 -14   2   3        0.90       -6.85      9.30 o 
 -13   2   3       72.79       81.07      9.61 o 
 -12   2   3       16.74        7.60      7.44 o 
 -11   2   3       13.84       12.47      5.04 o 
 -10   2   3       86.94      100.62      5.61 o 
  -9   2   3      275.28      251.83      8.50 o 
  -8   2   3      152.70      135.68      4.52 o 
  -7   2   3      124.06      113.83      3.85 o 
  -6   2   3        4.12       10.50      2.32 o 
  -5   2   3      583.55      599.30      6.42 o 
  -4   2   3       59.54       61.23      2.45 o 
  -3   2   3        5.50        7.30      1.50 o 
  -2   2   3       20.24       25.86      1.42 o 
  -1   2   3      957.50      955.19      9.38 o 
   0   2   3     1242.43     1257.24     13.88 o 
   1   2   3      192.93      189.76      3.30 o 
   2   2   3      223.78      254.57      3.64 o 
   3   2   3      868.04      924.59     10.61 o 
   4   2   3      156.30      183.69      3.37 o 
   5   2   3      636.26      685.48      8.24 o 
   6   2   3        1.42       18.45      2.56 o 
   7   2   3        9.97       11.31      2.80 o 
   8   2   3      147.15      143.50      5.90 o 
   9   2   3      147.11      153.52      5.67 o 
  10   2   3       29.85       29.58      5.84 o 
  11   2   3       19.09        8.25      5.21 o 
  12   2   3        2.10        1.57      5.94 o 
  13   2   3        3.68        5.24      6.62 o 
 -13   3   3        2.96        9.06      9.30 o 
 -12   3   3        4.47        2.09      8.14 o 
 -11   3   3       48.19       54.40      6.68 o 
 -10   3   3        4.68        0.53      4.64 o 
  -9   3   3        0.77        4.22      4.09 o 
  -8   3   3      143.71      153.48      5.26 o 
  -7   3   3       31.30       34.07      3.13 o 
  -6   3   3      119.29      120.70      3.75 o 
  -5   3   3        5.85       13.43      2.08 o 
  -4   3   3       14.99       11.50      1.87 o 
  -3   3   3       51.02       44.59      2.32 o 
  -2   3   3      167.02      184.63      3.72 o 
  -1   3   3      368.07      378.38      5.11 o 
   0   3   3      138.50      161.57      3.13 o 
   1   3   3      181.84      196.46      3.48 o 
   2   3   3      147.32      165.08      3.31 o 
   3   3   3        0.38       -0.05      1.69 o 
   4   3   3       20.79       33.71      2.21 o 
   5   3   3      689.75      703.62      8.76 o 
   6   3   3       10.94       16.47      2.84 o 
   7   3   3       99.03      100.27      4.19 o 
   8   3   3       46.33       50.98      4.09 o 
   9   3   3        3.45        8.47      4.57 o 
  10   3   3        1.14        1.53      5.26 o 
  11   3   3       15.02        7.87      5.75 o 
  12   3   3       35.93       28.75      8.65 o 
  13   3   3       20.35       22.49     10.84 o 
 -12   4   3       32.32       25.21      9.68 o 
 -11   4   3        0.92       19.06      6.90 o 
 -10   4   3       22.86       16.15      6.43 o 
  -9   4   3       46.34       35.94      5.66 o 
  -8   4   3       19.99       21.03      4.38 o 
  -7   4   3        0.22        3.07      3.54 o 
  -6   4   3       14.63       20.56      3.50 o 
  -5   4   3      210.86      207.74      6.22 o 
  -4   4   3       15.18       16.66      2.77 o 
  -3   4   3        0.87        6.44      2.38 o 
  -2   4   3       42.04       46.85      2.71 o 
  -1   4   3       76.99       82.83      2.73 o 
   0   4   3      218.04      248.50      5.17 o 
   1   4   3      103.98      106.18      4.82 o 
   2   4   3      237.04      262.30      6.42 o 
   3   4   3       71.73       91.35      3.51 o 
   4   4   3      339.96      320.55      6.00 o 
   5   4   3      281.74      283.61      5.69 o 
   6   4   3       14.21       18.64      3.54 o 
   7   4   3       13.80       12.55      3.79 o 
   8   4   3       35.42       25.25      4.59 o 
   9   4   3        1.40        3.43      4.81 o 
  10   4   3        2.64        6.69      5.99 o 
  11   4   3       18.80       26.77      7.45 o 
  12   4   3        6.91       13.18      9.41 o 
 -11   5   3       11.17       24.99     10.02 o 
 -10   5   3       12.07       11.02     10.29 o 
  -9   5   3        1.84        3.12      6.69 o 
  -8   5   3        0.13        0.56      5.53 o 
  -7   5   3        6.97        3.28      5.11 o 
  -6   5   3        1.58       -3.67      4.74 o 
  -5   5   3      176.35      157.85      6.26 o 
  -4   5   3      142.92      139.24      6.02 o 
  -3   5   3       41.31       48.42      6.41 o 
  -2   5   3       16.98       19.24      5.79 o 
  -1   5   3      172.04      184.06      8.54 o 
   0   5   3        0.32       -3.31      4.61 o 
   1   5   3        1.21       12.39      3.93 o 
   2   5   3        4.24       10.15      3.80 o 
   3   5   3       13.62       16.62      3.65 o 
   4   5   3       19.32       34.94      4.07 o 
   5   5   3        2.03        1.32      3.95 o 
   6   5   3       28.72       26.97      4.36 o 
   7   5   3        5.63        9.47      4.94 o 
   8   5   3        0.64       -1.00      5.12 o 
   9   5   3        5.76       -0.30      6.85 o 
  10   5   3        0.09        1.92      9.14 o 
  -9   6   3       15.27        7.22      8.26 o 
  -8   6   3       18.52       30.04      7.99 o 
  -7   6   3        2.38       11.65      6.44 o 
  -6   6   3        4.69        2.74      5.94 o 
  -5   6   3       41.12       32.48      5.82 o 
  -4   6   3       21.73       32.37      5.71 o 
  -3   6   3       17.37       13.69      6.21 o 
  -2   6   3        2.64        5.37      7.29 o 
  -1   6   3        5.23        9.57      7.29 o 
   0   6   3       75.78       77.94      8.65 o 
   1   6   3       44.98       46.95      6.54 o 
   2   6   3        0.93        8.27      4.96 o 
   3   6   3       11.38       15.88      5.53 o 
   4   6   3       29.79       24.16      5.74 o 
   5   6   3        6.55        6.95      5.81 o 
   6   6   3       18.26       23.08      6.08 o 
   7   6   3       14.47       19.40      6.60 o 
   8   6   3       20.56       17.33      7.68 o 
  -5   7   3       10.26        5.76      7.09 o 
  -4   7   3        2.78       -6.65      6.65 o 
  -3   7   3        9.67        6.40      6.63 o 
  -2   7   3        3.45        0.52      7.67 o 
  -1   7   3       17.94       13.09      7.95 o 
   0   7   3       18.57       22.43      7.66 o 
   1   7   3        6.22        7.34      6.64 o 
   2   7   3        4.74        2.08      5.88 o 
   3   7   3        0.38       -3.10      6.11 o 
   4   7   3        3.11        8.06      6.26 o 
   5   7   3        6.68        2.75      6.30 o 
 -14   0   4        0.40        3.03     15.93 o 
 -13   0   4        1.34       24.27     14.41 o 
 -12   0   4       14.74        8.49      8.53 o 
 -11   0   4      219.09      237.80     11.80 o 
 -10   0   4     1094.36     1126.59     20.73 o 
  -9   0   4     1327.82     1245.05     37.11 o 
  -8   0   4      819.99      907.70     16.35 o 
  -7   0   4     2737.92     2678.81     35.54 o 
  -6   0   4     2189.47     2098.37     28.05 o 
  -5   0   4     2323.25     2358.75     33.28 o 
  -4   0   4     3887.95     3946.83     50.51 o 
  -3   0   4    12431.60    12103.71    153.60 o 
  -2   0   4     2174.68     2237.50     28.71 o 
  -1   0   4     4403.29     3100.08     79.64 o 
   1   0   4     2325.50     2309.70     61.44 o 
   2   0   4     4221.92     4191.12     53.95 o 
   3   0   4    18389.21    18949.28    312.12 o 
   4   0   4     1344.42     1363.49     21.01 o 
   5   0   4     5221.93     4941.32     72.96 o 
   6   0   4     8699.67     8777.94    159.83 o 
   7   0   4       38.98       44.63      4.54 o 
   8   0   4      206.99      218.89      9.12 o 
   9   0   4       15.17       12.71      5.61 o 
  10   0   4      273.23      283.91     11.52 o 
  11   0   4        4.60        2.28     10.24 o 
  12   0   4       36.34       33.38      9.12 o 
  13   0   4       24.46       14.03      9.65 o 
  14   0   4       14.70       13.73     11.23 o 
 -14   1   4       38.14       36.00     11.76 o 
 -13   1   4       68.11       64.73      8.74 o 
 -12   1   4      171.53      196.87      7.49 o 
 -11   1   4      464.83      472.29     16.34 o 
 -10   1   4      448.12      423.97      8.88 o 
  -9   1   4       25.09       27.09      5.52 o 
  -8   1   4     1432.68     1359.25     17.70 o 
  -7   1   4      610.98      559.87      7.16 o 
  -6   1   4     2228.31     2275.48     21.55 o 
  -5   1   4     5439.45     5412.77     49.30 o 
  -4   1   4      113.94       96.35      2.11 o 
  -3   1   4    19261.15    19200.87    163.66 o 
  -2   1   4    77678.01    73860.40   2051.43 o 
  -1   1   4     2397.55     2613.59     25.52 o 
   0   1   4     7458.80     7549.87     68.33 o 
   1   1   4    11041.39    10911.39    104.83 o 
   2   1   4    13389.97    13426.12    129.69 o 
   3   1   4     1331.26     1320.58     13.26 o 
   4   1   4     5454.80     5366.47     56.09 o 
   5   1   4     1765.42     1739.84     20.82 o 
   6   1   4      183.43      178.64      4.97 o 
   7   1   4     1391.42     1335.66     17.09 o 
   8   1   4       50.79       50.49      6.26 o 
   9   1   4       50.39       49.22      4.20 o 
  10   1   4      191.60      186.58      6.28 o 
  11   1   4      108.57      118.98      6.69 o 
  12   1   4        1.10       -1.41      6.05 o 
  13   1   4       80.92       73.75      7.95 o 
  14   1   4        1.34       -3.38      7.67 o 
 -14   2   4        8.34       11.51      9.74 o 
 -13   2   4        6.69        6.29     13.64 o 
 -12   2   4       72.86       75.52     13.69 o 
 -11   2   4       60.88       66.31      5.74 o 
 -10   2   4      105.26      117.91      5.84 o 
  -9   2   4       68.55       69.57      4.59 o 
  -8   2   4       96.96      105.95      4.11 o 
  -7   2   4     1219.22     1176.67     21.18 o 
  -6   2   4     1502.15     1500.32     14.85 o 
  -5   2   4     1170.47     1273.40     12.85 o 
  -4   2   4     3443.13     3206.97     27.95 o 
  -3   2   4     2868.29     2962.82     27.49 o 
  -2   2   4        2.52        2.28      1.46 o 
  -1   2   4     6538.60     6370.79     54.75 o 
   0   2   4     3958.87     3937.37     36.10 o 
   1   2   4     1155.99     1154.46     11.87 o 
   2   2   4     8251.22     8328.35     75.33 o 
   3   2   4     5562.08     5677.45     55.11 o 
   4   2   4      269.34      275.07      8.38 o 
   5   2   4     4358.14     4412.59     43.32 o 
   6   2   4     4799.78     4714.57     50.10 o 
   7   2   4       76.45       81.91      4.40 o 
   8   2   4       74.15       79.18      4.81 o 
   9   2   4      381.33      383.62     11.74 o 
  10   2   4        0.16        5.08      4.57 o 
  11   2   4       16.23       16.58      5.41 o 
  12   2   4      230.14      252.52      8.52 o 
  13   2   4       46.69       43.20      7.28 o 
 -13   3   4        0.54       -3.08      8.91 o 
 -12   3   4        1.18       11.23      8.26 o 
 -11   3   4      126.42      133.48      8.80 o 
 -10   3   4       56.90       53.26      8.09 o 
  -9   3   4       90.49       92.31      4.86 o 
  -8   3   4      679.86      623.62      9.63 o 
  -7   3   4        8.61        6.08      2.93 o 
  -6   3   4      449.84      435.57      6.64 o 
  -5   3   4     1591.92     1540.42     14.49 o 
  -4   3   4      116.56      110.27      3.00 o 
  -3   3   4      766.00      728.89      8.60 o 
  -2   3   4     2457.87     2360.41     22.29 o 
  -1   3   4      117.85       82.26      2.31 o 
   0   3   4      495.35      461.05      5.47 o 
   1   3   4      709.87      663.01      8.29 o 
   2   3   4     3243.57     3313.74     28.98 o 
   3   3   4      904.57      879.83      9.31 o 
   4   3   4     2507.82     2489.71     25.26 o 
   5   3   4      484.02      470.88      7.47 o 
   6   3   4     2031.76     1933.84     20.39 o 
   7   3   4     2196.99     2037.52     27.87 o 
   8   3   4      173.32      176.85      6.67 o 
   9   3   4      262.35      255.14      7.37 o 
  10   3   4       88.13       90.74      6.42 o 
  11   3   4        9.91        7.99      5.87 o 
  12   3   4        2.45        9.68      6.46 o 
  13   3   4       28.62       14.93      7.27 o 
 -12   4   4        0.81        2.93     10.21 o 
 -11   4   4        0.94        2.95      6.63 o 
 -10   4   4       10.82       -0.76      6.28 o 
  -9   4   4       83.11       89.26      7.99 o 
  -8   4   4        0.29        4.03      4.58 o 
  -7   4   4       87.51       97.56      4.81 o 
  -6   4   4      448.24      438.75     10.16 o 
  -5   4   4        1.85        5.95      3.01 o 
  -4   4   4      645.80      627.59      8.51 o 
  -3   4   4      630.62      632.40      9.25 o 
  -2   4   4       18.07       18.23      2.21 o 
  -1   4   4     1496.40     1453.84     14.63 o 
   0   4   4      567.55      559.82      6.86 o 
   1   4   4        3.86        3.08      2.95 o 
   2   4   4      504.63      511.98      9.16 o 
   3   4   4     1109.50     1073.69     12.40 o 
   4   4   4      367.41      350.93      6.43 o 
   5   4   4       48.87       46.32      3.54 o 
   6   4   4      392.24      389.07     10.53 o 
   7   4   4        9.95        6.78      4.21 o 
   8   4   4      156.18      161.80      5.84 o 
   9   4   4      189.03      203.87     13.33 o 
  10   4   4        7.45        1.17      6.06 o 
  11   4   4      153.85      161.29      8.17 o 
  12   4   4      141.27      133.22      9.77 o 
 -11   5   4       18.53       21.76      8.13 o 
 -10   5   4        1.12        0.69      7.49 o 
  -9   5   4       87.42       91.34      7.86 o 
  -8   5   4      142.78      143.10      7.83 o 
  -7   5   4       73.12       83.40      5.78 o 
  -6   5   4        2.09        1.73      5.10 o 
  -5   5   4      209.46      223.43     14.68 o 
  -4   5   4      622.10      568.03     10.34 o 
  -3   5   4      139.10      135.23      7.42 o 
  -2   5   4      742.36      694.90     15.17 o 
  -1   5   4      704.92      671.08     12.58 o 
   0   5   4       78.00       87.55      6.56 o 
   1   5   4      631.73      624.81     11.05 o 
   2   5   4       30.58       34.33      3.80 o 
   3   5   4      178.60      186.95      5.24 o 
   4   5   4      621.03      643.12     11.32 o 
   5   5   4       50.85       47.98      4.40 o 
   6   5   4      221.58      244.94      9.97 o 
   7   5   4      187.08      213.70      6.44 o 
   8   5   4        2.99        7.43      5.70 o 
   9   5   4        0.72       -0.66      6.95 o 
  10   5   4       81.13       87.40      9.95 o 
  -9   6   4       14.31       31.34      8.69 o 
  -8   6   4        6.55       12.05      8.43 o 
  -7   6   4       50.48       76.30      8.31 o 
  -6   6   4       28.34       37.16      6.40 o 
  -5   6   4        0.35       -1.91      5.58 o 
  -4   6   4       19.49       16.38      5.53 o 
  -3   6   4       43.94       55.95      8.02 o 
  -2   6   4        2.68        1.38      8.55 o 
  -1   6   4       38.86       39.83      7.44 o 
   0   6   4       73.22       73.19      9.96 o 
   1   6   4        0.74       -3.14      6.01 o 
   2   6   4       20.39       35.33      5.10 o 
   3   6   4      131.35      133.55      6.20 o 
   4   6   4       65.42       61.26      6.12 o 
   5   6   4       28.31       41.72      6.17 o 
   6   6   4        1.66        4.67      6.14 o 
   7   6   4       28.66       32.48      7.48 o 
   8   6   4        8.98       14.90      7.67 o 
  -5   7   4       74.18       85.70      7.74 o 
  -4   7   4        0.70        1.13      6.62 o 
  -3   7   4       27.96       26.33      6.80 o 
  -2   7   4        7.26       -7.85      7.85 o 
  -1   7   4        1.05       11.52      7.77 o 
   0   7   4       37.88       30.29      7.74 o 
   1   7   4       34.07       27.49      6.04 o 
   2   7   4        1.80        4.59      5.93 o 
   3   7   4        0.19       -2.51      5.92 o 
   4   7   4        2.47       -1.99      8.82 o 
   5   7   4        3.37        0.54      6.37 o 
 -14   1   5        1.20       12.39     18.58 o 
 -13   1   5        3.07        3.03      8.02 o 
 -12   1   5      137.15      137.48      7.55 o 
 -11   1   5       75.50       92.68      5.93 o 
 -10   1   5       40.10       58.21      4.95 o 
  -9   1   5      135.42      132.92      5.18 o 
  -8   1   5       10.80       16.12      3.30 o 
  -7   1   5      127.95      128.65      3.21 o 
  -6   1   5        0.91        7.38      1.78 o 
  -5   1   5      443.11      550.41      6.13 o 
  -4   1   5      101.82      111.24      2.30 o 
  -3   1   5     4427.25     4665.78     39.91 o 
  -2   1   5     4775.28     4735.39     46.16 o 
  -1   1   5    10549.64    10666.01     97.38 o 
   0   1   5     1420.69     1548.51     13.45 o 
   1   1   5     1345.09     1384.98     12.16 o 
   2   1   5       70.03       46.49      1.14 o 
   3   1   5      390.80      394.57      4.28 o 
   4   1   5       48.33       63.04      5.05 o 
   5   1   5      705.55      733.61      9.77 o 
   6   1   5        8.28       17.51      2.74 o 
   7   1   5      265.15      267.93      5.90 o 
   8   1   5        4.97        5.66      3.24 o 
   9   1   5       53.73       44.13      4.32 o 
  10   1   5      138.26      135.11      7.12 o 
  11   1   5        8.74        9.79      5.45 o 
  12   1   5       57.34       46.35      6.71 o 
  13   1   5        5.04        5.03      6.92 o 
  14   1   5        0.91        8.76      7.65 o 
 -14   2   5       14.48        6.53      9.74 o 
 -13   2   5        4.42       15.75      8.42 o 
 -12   2   5        4.52       -1.38      7.29 o 
 -11   2   5       45.85       55.32      6.06 o 
 -10   2   5      166.33      148.86      6.07 o 
  -9   2   5       29.95       25.03      3.85 o 
  -8   2   5       11.29       14.48      3.22 o 
  -7   2   5       24.23       26.41      3.37 o 
  -6   2   5      182.99      218.83      4.03 o 
  -5   2   5      110.25      127.70      3.55 o 
  -4   2   5     1172.42     1192.79     11.69 o 
  -3   2   5     1730.17     1874.12     17.77 o 
  -2   2   5      125.56      137.21      2.73 o 
  -1   2   5        0.24        3.52      1.02 o 
   0   2   5     1821.52     1920.76     16.94 o 
   1   2   5      303.88      294.90      3.64 o 
   2   2   5      237.05      310.24      4.05 o 
   3   2   5     1596.34     1682.55     17.07 o 
   4   2   5       57.54       52.03      2.12 o 
   5   2   5      673.21      727.59      8.50 o 
   6   2   5       24.87       31.94      2.67 o 
   7   2   5       63.14       55.35      3.77 o 
   8   2   5      119.10      111.07      7.92 o 
   9   2   5        0.07        2.16      4.11 o 
  10   2   5        2.23       -2.32      4.60 o 
  11   2   5       15.90       11.08      5.26 o 
  12   2   5       38.85       46.87      6.62 o 
  13   2   5        0.32        6.28      7.66 o 
 -13   3   5       16.73       12.66      9.11 o 
 -12   3   5       19.45       16.02     10.39 o 
 -11   3   5       26.53       28.12      7.53 o 
 -10   3   5        1.76       -0.16      4.86 o 
  -9   3   5       75.54       71.20      4.78 o 
  -8   3   5        5.90        8.72      3.70 o 
  -7   3   5       20.02       14.88      3.00 o 
  -6   3   5      226.96      219.28      5.60 o 
  -5   3   5      186.78      194.89      3.83 o 
  -4   3   5      171.14      171.56      3.58 o 
  -3   3   5       13.99       23.33      2.12 o 
  -2   3   5       37.99       59.61      2.15 o 
  -1   3   5      221.82      239.61      3.72 o 
   0   3   5      270.45      302.46      4.21 o 
   1   3   5      787.98      886.18      9.66 o 
   2   3   5      180.63      205.27      3.80 o 
   3   3   5        0.36        4.24      2.02 o 
   4   3   5       91.41       96.21      3.77 o 
   5   3   5      148.41      154.89      6.07 o 
   6   3   5      137.84      128.63      4.01 o 
   7   3   5      296.58      287.62      6.42 o 
   8   3   5       33.08       31.33      3.93 o 
   9   3   5        7.08        6.22      4.66 o 
  10   3   5        0.02        6.68      5.26 o 
  11   3   5       51.67       56.55      6.34 o 
  12   3   5       79.75       84.33      7.42 o 
  13   3   5       13.71        6.14     15.93 o 
 -12   4   5        0.01       -7.22      8.80 o 
 -11   4   5        0.44        1.36      6.85 o 
 -10   4   5        1.41       -5.08      6.40 o 
  -9   4   5        1.57        0.45      5.83 o 
  -8   4   5        8.35        8.96      4.72 o 
  -7   4   5       10.16        8.91      3.84 o 
  -6   4   5       14.06       11.86      3.69 o 
  -5   4   5      314.15      297.92      6.38 o 
  -4   4   5      108.04       93.80      4.31 o 
  -3   4   5      395.64      399.95      6.66 o 
  -2   4   5      175.64      185.15      4.19 o 
  -1   4   5      111.32      147.97      3.44 o 
   0   4   5      196.69      224.50      4.53 o 
   1   4   5       13.18        7.65      3.26 o 
   2   4   5       44.40       57.71      3.44 o 
   3   4   5       76.84       73.71      3.72 o 
   4   4   5      133.57      139.98      4.20 o 
   5   4   5        0.20        2.75      3.16 o 
   6   4   5       73.26       75.61      4.11 o 
   7   4   5       54.45       46.60      4.02 o 
   8   4   5        0.28        3.60      4.32 o 
   9   4   5       18.25       25.51      5.58 o 
  10   4   5        3.75        1.52      5.92 o 
  11   4   5       38.49       31.42      6.87 o 
  12   4   5        8.05        8.90     11.99 o 
 -11   5   5        0.65        6.62      7.76 o 
 -10   5   5        0.26       -3.20      6.98 o 
  -9   5   5        1.43        1.98      6.66 o 
  -8   5   5        1.17        9.65      6.61 o 
  -7   5   5       33.25       27.48      5.55 o 
  -6   5   5       16.41       18.62      5.00 o 
  -5   5   5        0.24        6.31      4.51 o 
  -4   5   5       62.68       70.05      6.35 o 
  -3   5   5       39.16       37.15      6.41 o 
  -2   5   5      249.39      262.69      8.33 o 
  -1   5   5        2.62        8.20      4.83 o 
   0   5   5       86.97       91.58      5.06 o 
   1   5   5       29.22       34.77      4.51 o 
   2   5   5      290.02      260.46      5.64 o 
   3   5   5        6.51       12.22      3.69 o 
   4   5   5       15.70       15.32      3.83 o 
   5   5   5       21.84       17.94      4.04 o 
   6   5   5        6.94       11.16      4.28 o 
   7   5   5        6.36        3.31      4.55 o 
   8   5   5        0.00        4.90      5.21 o 
   9   5   5        0.02       -1.04      6.98 o 
  10   5   5        1.04       -1.77      7.59 o 
  -9   6   5       20.89       15.61      8.13 o 
  -8   6   5        0.09        2.78      7.57 o 
  -7   6   5       50.03       49.94      7.66 o 
  -6   6   5       10.87       17.27      6.19 o 
  -5   6   5       20.02       21.41      6.01 o 
  -4   6   5        0.35       -5.34      5.34 o 
  -3   6   5        1.51        2.66      7.29 o 
  -2   6   5        0.24        3.74      7.12 o 
  -1   6   5        5.05       14.92      7.42 o 
   0   6   5        7.35        2.66      6.14 o 
   1   6   5       53.29       60.33      5.62 o 
   2   6   5      234.21      242.30      8.13 o 
   3   6   5       51.99       53.97      5.44 o 
   4   6   5       20.82       20.12      5.87 o 
   5   6   5        9.95        2.50      5.62 o 
   6   6   5       10.79       19.61      6.26 o 
   7   6   5        8.62        5.33      7.11 o 
   8   6   5       16.27       28.12      8.10 o 
  -5   7   5        3.48       -0.16      6.78 o 
  -4   7   5        3.74        6.99      6.66 o 
  -3   7   5        1.84        2.03      7.16 o 
  -2   7   5       24.42       34.93      9.34 o 
  -1   7   5       43.21       41.55      8.43 o 
   0   7   5        0.06       -2.44      7.28 o 
   1   7   5        2.06        7.82      6.90 o 
   2   7   5        0.99       -5.81      5.81 o 
   3   7   5       26.58       26.83      6.42 o 
   4   7   5       33.63       29.85      6.62 o 
   5   7   5        0.42       -5.16      7.01 o 
 -14   0   6       42.73       52.34     16.69 o 
 -13   0   6      211.17      225.28     19.72 o 
 -12   0   6        1.82      -12.14     12.89 o 
 -11   0   6      327.64      351.09     11.51 o 
 -10   0   6     1261.82     1228.09     22.88 o 
  -9   0   6     1112.75     1153.26     20.57 o 
  -8   0   6       29.56       28.61      4.34 o 
  -7   0   6     2124.98     2114.57     28.52 o 
  -6   0   6     5856.57     5853.46     78.06 o 
  -5   0   6     3737.30     3605.47     46.62 o 
  -4   0   6     6755.94     6630.67     84.34 o 
  -3   0   6    13097.33    12140.11    153.88 o 
  -2   0   6     2052.83     2057.13     23.66 o 
  -1   0   6      248.31      218.90      3.33 o 
   0   0   6      662.61      672.81     18.20 o 
   1   0   6     3620.16     3783.51     99.37 o 
   2   0   6    12632.13    12146.21    222.03 o 
   3   0   6     5621.24     5771.01     85.10 o 
   4   0   6     1509.45     1657.17     25.40 o 
   5   0   6     1777.15     1681.61     25.98 o 
   6   0   6     1541.33     1546.52     48.42 o 
   7   0   6      835.06      839.82     27.31 o 
   8   0   6     4132.05     3925.60     73.75 o 
   9   0   6      313.38      320.29     10.99 o 
  10   0   6      621.31      575.53     34.51 o 
  11   0   6      954.05      943.35     23.06 o 
  12   0   6       27.59       34.72      9.37 o 
  13   0   6       60.37       65.88     11.26 o 
  14   0   6       32.23       32.62     12.14 o 
 -14   1   6        7.34        7.90     10.91 o 
 -13   1   6       11.48        5.40      8.02 o 
 -12   1   6        5.43       14.41      7.42 o 
 -11   1   6       53.73       71.67      5.47 o 
 -10   1   6      773.03      711.26     11.63 o 
  -9   1   6      114.85      125.25      5.00 o 
  -8   1   6     1092.78     1077.69     24.63 o 
  -7   1   6       46.82       51.96      2.38 o 
  -6   1   6     2898.13     2928.70     27.34 o 
  -5   1   6     6169.96     5933.05     53.95 o 
  -4   1   6     1496.83     1679.80     18.26 o 
  -3   1   6       72.21      103.47      2.04 o 
  -2   1   6     6375.00     6261.79     60.66 o 
  -1   1   6    17357.35    17433.57    169.63 o 
   0   1   6      167.59      201.56      2.10 o 
   1   1   6    35159.14    35859.53    276.23 o 
   2   1   6     2273.35     2237.88     17.56 o 
   3   1   6    12089.45    12496.85    106.21 o 
   4   1   6     5407.99     5374.74     52.04 o 
   5   1   6      231.11      212.96      4.24 o 
   6   1   6     2494.11     2401.71     28.63 o 
   7   1   6     1659.99     1578.41     19.80 o 
   8   1   6       79.04       78.61      4.05 o 
   9   1   6      300.54      287.19      7.08 o 
  10   1   6      282.39      281.82      8.33 o 
  11   1   6        7.95        8.42      5.80 o 
  12   1   6       65.79       70.24      6.99 o 
  13   1   6       71.01       69.04      7.77 o 
 -14   2   6        6.37        5.77      9.90 o 
 -13   2   6       64.24       54.47      8.81 o 
 -12   2   6        3.31       11.51      7.34 o 
 -11   2   6       70.43       83.64      6.49 o 
 -10   2   6       61.40       66.86      9.21 o 
  -9   2   6      508.94      466.34      8.18 o 
  -8   2   6       21.90       27.69      3.38 o 
  -7   2   6     1569.14     1444.97     15.91 o 
  -6   2   6      177.61      184.84      3.71 o 
  -5   2   6       85.05       77.47      3.43 o 
  -4   2   6     1047.58      981.33      9.38 o 
  -3   2   6      560.73      478.18      5.81 o 
  -2   2   6       69.41       61.21      1.83 o 
  -1   2   6    10494.71    11010.04     94.17 o 
   0   2   6     4408.38     4498.04     41.16 o 
   1   2   6      680.86      704.10      8.20 o 
   2   2   6     6604.69     6728.86     65.22 o 
   3   2   6      309.09      228.41      4.59 o 
   4   2   6      535.29      571.44      6.75 o 
   5   2   6     1552.12     1445.91     15.19 o 
   6   2   6      166.62      143.30      4.74 o 
   7   2   6        1.78        4.80      3.15 o 
   8   2   6       80.35       87.01      4.46 o 
   9   2   6      262.75      271.21      7.18 o 
  10   2   6        3.05       -2.57      4.64 o 
  11   2   6       99.91      107.24      6.41 o 
  12   2   6      439.34      434.12     10.48 o 
  13   2   6       39.53       44.01      7.81 o 
 -13   3   6       10.29       23.56      9.11 o 
 -12   3   6       13.08       11.09      8.23 o 
 -11   3   6        4.09       14.49      7.09 o 
 -10   3   6       14.16       16.81      5.65 o 
  -9   3   6      203.46      204.42      6.54 o 
  -8   3   6      574.35      558.67      9.61 o 
  -7   3   6        9.51       11.22      2.88 o 
  -6   3   6      642.51      630.43      9.06 o 
  -5   3   6     1608.37     1585.45     14.88 o 
  -4   3   6       58.40       57.87      2.39 o 
  -3   3   6     2474.20     2565.47     26.05 o 
  -2   3   6     4083.88     4001.84     34.98 o 
  -1   3   6      193.25      174.54      3.31 o 
   0   3   6     2358.86     2340.96     22.16 o 
   1   3   6     1899.94     1866.53     17.79 o 
   2   3   6        9.38        5.54      2.33 o 
   3   3   6     2289.39     2331.07     23.66 o 
   4   3   6     3060.68     2999.01     30.09 o 
   5   3   6      916.32      870.99     12.04 o 
   6   3   6     1042.20      985.78     11.58 o 
   7   3   6     1120.13     1139.14     14.28 o 
   8   3   6      279.45      267.63      6.44 o 
   9   3   6      255.09      248.23      7.38 o 
  10   3   6      429.24      401.22     14.95 o 
  11   3   6        7.54        7.51      6.12 o 
  12   3   6      171.39      169.73     10.11 o 
 -12   4   6       33.84       21.89      8.97 o 
 -11   4   6        1.49       -2.17      6.81 o 
 -10   4   6      120.09      127.65      7.72 o 
  -9   4   6      129.60      110.91     12.48 o 
  -8   4   6       17.79       24.87      4.80 o 
  -7   4   6      497.66      464.72      9.22 o 
  -6   4   6       14.58       12.36      3.63 o 
  -5   4   6     1213.36     1163.59     14.65 o 
  -4   4   6       97.90       95.13      4.57 o 
  -3   4   6       13.44       13.64      2.74 o 
  -2   4   6      247.57      256.96      5.96 o 
  -1   4   6     1425.30     1439.05     16.01 o 
   0   4   6     1129.72     1083.13     13.17 o 
   1   4   6       76.22       71.05      2.79 o 
   2   4   6     2395.52     2337.41     24.14 o 
   3   4   6      526.14      511.38      7.54 o 
   4   4   6       46.91       47.43      3.30 o 
   5   4   6      248.65      257.58      6.45 o 
   6   4   6      174.71      166.33      4.89 o 
   7   4   6        0.15        1.25      3.62 o 
   8   4   6      217.08      212.92      7.16 o 
   9   4   6      131.05      112.47      6.67 o 
  10   4   6       22.97       20.29      6.17 o 
  11   4   6        6.32        1.58      6.53 o 
 -11   5   6        3.47       -4.48     10.09 o 
 -10   5   6        1.84       -0.81      7.98 o 
  -9   5   6       13.77        9.38      7.09 o 
  -8   5   6       28.24       21.47      6.57 o 
  -7   5   6       48.29       45.96      5.56 o 
  -6   5   6      146.56      147.67      6.58 o 
  -5   5   6      446.18      445.29     13.88 o 
  -4   5   6       17.00        7.21      4.91 o 
  -3   5   6       78.44       88.87      8.55 o 
  -2   5   6      103.47      111.97      5.95 o 
  -1   5   6        1.65       -1.83      4.11 o 
   0   5   6      128.80      137.97      7.27 o 
   1   5   6      743.80      779.60     11.06 o 
   2   5   6      111.95      105.49      4.17 o 
   3   5   6       20.80       21.78      3.72 o 
   4   5   6      244.61      241.90      5.96 o 
   5   5   6       46.13       51.93      5.41 o 
   6   5   6       26.27       28.53      4.51 o 
   7   5   6      151.50      167.80      6.67 o 
   8   5   6       33.49       30.15      5.61 o 
   9   5   6        2.73        7.88     11.17 o 
  10   5   6        2.59        4.20      7.61 o 
  -9   6   6        1.20       10.60      8.04 o 
  -8   6   6        0.14        4.32      7.78 o 
  -7   6   6       12.13        9.37      7.43 o 
  -6   6   6       71.07       59.35      6.62 o 
  -5   6   6        1.90       11.86      6.25 o 
  -4   6   6      124.11      125.53      7.71 o 
  -3   6   6       65.14       68.55     10.84 o 
  -2   6   6       60.17       52.14     11.04 o 
  -1   6   6      347.52      339.02     20.21 o 
   0   6   6      133.06      138.10      7.77 o 
   1   6   6       18.90       24.22      4.99 o 
   2   6   6       78.16       82.83      5.45 o 
   3   6   6       43.83       43.01      5.36 o 
   4   6   6        4.46        0.50      5.22 o 
   5   6   6        3.85       -2.39      5.80 o 
   6   6   6        6.96        6.54      7.05 o 
   7   6   6        1.25        6.47      7.11 o 
   8   6   6       37.30       43.76      7.98 o 
  -5   7   6        2.52        6.72      8.00 o 
  -4   7   6        3.82        2.46      6.74 o 
  -3   7   6        2.72        8.80      7.54 o 
  -2   7   6       99.98       97.95     11.47 o 
  -1   7   6       29.82       20.17      7.67 o 
   0   7   6       59.28       49.74      9.53 o 
   1   7   6       70.29       60.04      7.36 o 
   2   7   6        5.47        9.05      6.03 o 
   3   7   6       25.11       17.86      6.55 o 
   4   7   6       34.85       25.92      6.49 o 
   5   7   6        1.04       -6.87      6.87 o 
 -14   1   7       11.23       17.78      9.18 o 
 -13   1   7       20.34       29.84     14.54 o 
 -12   1   7        9.50        5.32      7.42 o 
 -11   1   7       40.47       38.29      4.92 o 
 -10   1   7       97.48       98.31      5.20 o 
  -9   1   7        2.15        9.66      3.64 o 
  -8   1   7       49.82       47.40      3.57 o 
  -7   1   7      709.69      743.55      8.40 o 
  -6   1   7        3.02        5.30      1.72 o 
  -5   1   7      228.40      280.44      4.26 o 
  -4   1   7      114.43      115.18      3.08 o 
  -3   1   7      359.84      374.41      4.18 o 
  -2   1   7     6008.57     6136.83     59.47 o 
  -1   1   7     1263.74     1317.54     13.27 o 
   0   1   7     4052.73     4127.81     31.86 o 
   1   1   7      885.46      944.24      7.62 o 
   2   1   7       11.32       12.47      0.80 o 
   3   1   7       61.83       83.28      1.73 o 
   4   1   7     1192.13     1306.14     13.31 o 
   5   1   7        0.04        0.60      1.54 o 
   6   1   7      194.74      226.71      4.49 o 
   7   1   7       61.89       77.46      4.62 o 
   8   1   7       32.01       34.41      3.58 o 
   9   1   7        0.12        0.81      3.76 o 
  10   1   7       90.53       85.05      5.85 o 
  11   1   7      101.10       93.31      6.43 o 
  12   1   7        0.68       -1.69      8.54 o 
  13   1   7        0.04        2.61      6.99 o 
 -14   2   7        0.33       -7.64      9.48 o 
 -13   2   7        2.53       12.14      8.32 o 
 -12   2   7        5.67        5.27      7.53 o 
 -11   2   7       25.13       21.20      6.65 o 
 -10   2   7      155.13      155.66      6.14 o 
  -9   2   7       77.89       90.49      4.41 o 
  -8   2   7       64.19       71.15      3.85 o 
  -7   2   7        4.60        9.30      2.32 o 
  -6   2   7      208.28      243.30      4.24 o 
  -5   2   7       66.80       68.86      2.16 o 
  -4   2   7     7510.40     7512.44     68.49 o 
  -3   2   7       85.97      115.50      2.60 o 
  -2   2   7      478.28      477.15      5.25 o 
  -1   2   7      482.93      517.13      5.42 o 
   0   2   7       47.69       57.70      1.45 o 
   1   2   7       21.17       23.60      1.19 o 
   2   2   7       61.37       68.14      2.07 o 
   3   2   7       65.51       65.85      2.41 o 
   4   2   7       49.90       76.08      2.82 o 
   5   2   7       16.50       19.18      2.19 o 
   6   2   7      218.09      222.77      5.34 o 
   7   2   7      133.40      138.98      4.63 o 
   8   2   7       22.42       37.59      4.05 o 
   9   2   7       10.23       10.92      4.23 o 
  10   2   7        7.74        0.64      4.64 o 
  11   2   7        8.84        3.05      5.31 o 
  12   2   7        8.12        7.72      6.68 o 
  13   2   7        0.02       -9.31      9.31 o 
 -13   3   7        2.35        7.13      8.90 o 
 -12   3   7       26.86       11.52      8.42 o 
 -11   3   7       10.72        3.48      7.58 o 
 -10   3   7        8.14        4.02      5.51 o 
  -9   3   7       55.10       58.72      5.05 o 
  -8   3   7        0.01        4.81      3.50 o 
  -7   3   7      138.39      150.53      5.42 o 
  -6   3   7       14.82       18.42      2.38 o 
  -5   3   7      160.05      195.35      4.87 o 
  -4   3   7      146.32      140.49      3.26 o 
  -3   3   7       23.49       26.78      2.22 o 
  -2   3   7       27.57       36.44      1.79 o 
  -1   3   7      125.56      135.52      2.94 o 
   0   3   7      174.90      198.40      4.38 o 
   1   3   7      535.62      550.89      5.97 o 
   2   3   7      688.74      653.19      7.81 o 
   3   3   7      977.93     1078.77     12.89 o 
   4   3   7      322.12      356.60      6.33 o 
   5   3   7      316.67      344.11      5.72 o 
   6   3   7       11.87       17.96      2.97 o 
   7   3   7       10.06        6.62      3.30 o 
   8   3   7      230.46      209.31      6.50 o 
   9   3   7        2.16       12.98      4.86 o 
  10   3   7        1.26        6.79      5.24 o 
  11   3   7       40.20       27.10      6.11 o 
  12   3   7        0.30       -2.07      6.46 o 
 -12   4   7        7.03        3.06      8.42 o 
 -11   4   7        0.30        5.73      7.05 o 
 -10   4   7       40.33       55.72      7.16 o 
  -9   4   7       20.21       22.80      5.90 o 
  -8   4   7        6.41       12.95      5.51 o 
  -7   4   7       11.03       17.99      4.53 o 
  -6   4   7      193.68      179.28      9.15 o 
  -5   4   7      845.48      827.11     11.82 o 
  -4   4   7        1.08        6.12      2.62 o 
  -3   4   7      322.68      306.25      5.51 o 
  -2   4   7       12.81       13.17      2.44 o 
  -1   4   7       26.37       29.45      2.71 o 
   0   4   7       34.94       37.66      2.94 o 
   1   4   7      124.94      129.14      3.48 o 
   2   4   7        2.24        7.48      2.70 o 
   3   4   7        1.75        7.91      2.81 o 
   4   4   7        0.89        2.97      2.97 o 
   5   4   7      319.69      305.07      6.23 o 
   6   4   7        4.16       12.54      4.49 o 
   7   4   7      131.06      118.77      4.79 o 
   8   4   7        0.35        4.22      5.00 o 
   9   4   7        7.96        3.94      5.58 o 
  10   4   7        1.32       -5.92      5.92 o 
  11   4   7        4.38        8.08      6.82 o 
 -11   5   7       60.12       48.55      8.45 o 
 -10   5   7       18.62       30.68      7.61 o 
  -9   5   7       44.23       48.55      7.55 o 
  -8   5   7       22.90       21.06      6.52 o 
  -7   5   7        0.85        0.84      6.00 o 
  -6   5   7        0.55        6.29      4.96 o 
  -5   5   7      229.06      201.92      7.68 o 
  -4   5   7        5.93        8.30      5.07 o 
  -3   5   7      463.94      487.76     26.28 o 
  -2   5   7       28.31       18.73      4.83 o 
  -1   5   7      247.60      228.84      6.77 o 
   0   5   7       62.02       71.31      4.93 o 
   1   5   7        9.33        5.94      3.73 o 
   2   5   7      101.40      103.57      4.20 o 
   3   5   7       60.37       68.75      3.96 o 
   4   5   7       10.90       16.99      3.86 o 
   5   5   7        0.73        3.10      3.93 o 
   6   5   7        3.94        2.24      4.12 o 
   7   5   7        0.71        1.82      5.03 o 
   8   5   7        6.28       12.13      6.22 o 
   9   5   7        0.32        0.93      6.55 o 
  10   5   7       26.07       25.81      8.12 o 
  -9   6   7        0.27       -7.54      8.07 o 
  -8   6   7       14.49       12.91      7.93 o 
  -7   6   7       26.35        9.26      7.25 o 
  -6   6   7        0.48        4.15      6.94 o 
  -5   6   7       30.70       27.18      5.92 o 
  -4   6   7        1.92        3.75      6.21 o 
  -3   6   7       29.00       30.38      7.73 o 
  -2   6   7        2.97       -4.30      7.29 o 
  -1   6   7        8.49       12.03      8.43 o 
   0   6   7        0.23        5.83      5.55 o 
   1   6   7        7.23       -0.92      4.66 o 
   2   6   7        6.70       16.42      5.48 o 
   3   6   7       26.94       28.65      4.71 o 
   4   6   7        3.69       -3.15      4.64 o 
   5   6   7        7.55       14.63      5.01 o 
   6   6   7       31.12       34.74      6.50 o 
   7   6   7        1.66       -1.77      7.15 o 
   8   6   7       79.39       84.84      8.60 o 
  -5   7   7        1.19        1.92      8.00 o 
  -4   7   7        0.05        2.38      6.71 o 
  -3   7   7        0.83        8.85      9.04 o 
  -2   7   7       45.12       36.80      9.34 o 
  -1   7   7        5.17       10.02     10.73 o 
   0   7   7       31.03       28.98      6.87 o 
   1   7   7        3.39       -6.64      6.64 o 
   2   7   7        5.57        1.73      6.76 o 
   3   7   7        1.52        7.18      6.13 o 
   4   7   7        2.82        6.06      7.00 o 
 -14   0   8      130.74      149.43     18.96 o 
 -13   0   8      827.73      835.89     33.38 o 
 -12   0   8      401.46      357.26     22.00 o 
 -11   0   8       12.61       13.07      5.97 o 
 -10   0   8      664.43      684.19     14.88 o 
  -9   0   8       60.59       67.76      7.39 o 
  -8   0   8      807.42      785.39     17.62 o 
  -7   0   8       94.52       97.27      3.91 o 
  -6   0   8      210.05      174.23      6.02 o 
  -5   0   8     2592.22     2568.98     33.54 o 
  -4   0   8     3439.46     3278.20     58.57 o 
  -3   0   8     5949.23     6103.76     69.44 o 
  -2   0   8     7785.97     7379.60     94.72 o 
  -1   0   8     7753.15     7531.38     86.57 o 
   0   0   8    31944.38    32514.10    845.75 o 
   1   0   8     2307.81     2227.78     59.16 o 
   2   0   8    22316.60    22177.37    430.46 o 
   3   0   8     2694.75     2636.55     34.21 o 
   4   0   8      303.52      279.51      5.39 o 
   5   0   8     3396.82     3247.16     48.76 o 
   6   0   8      108.09      133.72      4.66 o 
   7   0   8      134.59      124.54      6.15 o 
   8   0   8      232.27      229.50     12.52 o 
   9   0   8     1122.34     1122.52     24.40 o 
  10   0   8        8.46        7.77      6.69 o 
  11   0   8      745.71      717.68     29.96 o 
  12   0   8       16.49       19.33      8.84 o 
  13   0   8        8.78       16.31      9.65 o 
 -14   1   8        0.64        2.67      9.04 o 
 -13   1   8       24.35        9.76      8.14 o 
 -12   1   8       56.07       74.25      8.12 o 
 -11   1   8       76.15       75.92      7.27 o 
 -10   1   8       42.16       52.77      5.20 o 
  -9   1   8     1077.80     1091.93     15.32 o 
  -8   1   8      345.06      314.26      6.10 o 
  -7   1   8        5.76        6.42      1.97 o 
  -6   1   8     1884.85     1785.00     17.19 o 
  -5   1   8     3949.61     3879.43     35.62 o 
  -4   1   8     2229.15     2342.19     21.75 o 
  -3   1   8     1246.39     1087.50     10.45 o 
  -2   1   8     5398.00     5180.86     54.35 o 
  -1   1   8     2515.38     2478.44     24.45 o 
   0   1   8    11265.11    11590.72     89.45 o 
   1   1   8     6778.29     6910.22     55.89 o 
   2   1   8      823.64      839.63      7.25 o 
   3   1   8     2855.55     2713.74     26.57 o 
   4   1   8    10586.39    10878.87    104.61 o 
   5   1   8      225.17      229.64      3.71 o 
   6   1   8      760.15      796.21      9.73 o 
   7   1   8     1799.20     1846.04     22.79 o 
   8   1   8      485.86      486.74      8.60 o 
   9   1   8      512.12      494.31     10.00 o 
  10   1   8      447.27      462.46     10.27 o 
  11   1   8        9.14        4.27      5.45 o 
  12   1   8       62.08       71.36      6.81 o 
  13   1   8       21.13       20.41      7.16 o 
 -14   2   8        0.30       -4.73      9.46 o 
 -13   2   8       76.56       90.47      9.24 o 
 -12   2   8       33.34       37.91      7.73 o 
 -11   2   8        4.52       -0.57      9.25 o 
 -10   2   8      656.30      647.60     14.12 o 
  -9   2   8      129.57      119.81      4.84 o 
  -8   2   8      424.23      402.94     11.02 o 
  -7   2   8     1209.90     1217.80     12.87 o 
  -6   2   8       34.46       25.73      2.24 o 
  -5   2   8     4713.23     4775.19     41.37 o 
  -4   2   8    14949.33    14589.87    133.89 o 
  -3   2   8       19.54       32.42      1.83 o 
  -2   2   8     2648.76     2623.42     23.04 o 
  -1   2   8     3652.09     3461.02     31.91 o 
   0   2   8     2732.74     2685.21     24.79 o 
   1   2   8     4493.35     4533.61     39.01 o 
   2   2   8     4094.43     4093.68     37.43 o 
   3   2   8     1444.02     1365.80     12.38 o 
   4   2   8      692.66      688.76      7.36 o 
   5   2   8     3086.00     3030.54     30.10 o 
   6   2   8      591.38      554.09      8.60 o 
   7   2   8      200.68      201.74      9.25 o 
   8   2   8     1166.32     1124.79     15.60 o 
   9   2   8      204.70      190.19      6.09 o 
  10   2   8       61.53       62.86      5.39 o 
  11   2   8       88.99       99.22     10.53 o 
  12   2   8        6.52        3.47      6.68 o 
  13   2   8        9.63        3.84      7.88 o 
 -13   3   8        6.39       14.49      8.77 o 
 -12   3   8       23.13       23.51      8.12 o 
 -11   3   8       44.78       30.97      6.55 o 
 -10   3   8       87.38       89.76      6.51 o 
  -9   3   8      158.72      177.74      6.99 o 
  -8   3   8      192.40      185.16     10.23 o 
  -7   3   8      147.77      156.52      5.72 o 
  -6   3   8      357.23      345.58      6.19 o 
  -5   3   8      899.71      870.32      9.09 o 
  -4   3   8       23.21       33.50      2.22 o 
  -3   3   8     2761.82     2682.14     23.88 o 
  -2   3   8     2255.36     2186.56     20.75 o 
  -1   3   8      632.32      699.89      7.06 o 
   0   3   8     2696.18     2671.33     24.99 o 
   1   3   8     6253.63     6460.55     58.88 o 
   2   3   8      456.78      482.40      6.46 o 
   3   3   8     3755.97     3708.80     36.80 o 
   4   3   8     2783.20     2786.06     28.13 o 
   5   3   8      370.95      353.85      6.92 o 
   6   3   8       42.53       52.04      3.30 o 
   7   3   8      413.36      407.18      7.35 o 
   8   3   8       74.88       72.64      4.93 o 
   9   3   8      368.59      365.92     11.27 o 
  10   3   8      477.86      485.53     10.38 o 
  11   3   8       19.98       14.94      6.14 o 
  12   3   8      108.83      114.72      7.77 o 
 -12   4   8        0.84       -7.83      7.83 o 
 -11   4   8       11.39       17.80      7.20 o 
 -10   4   8      104.77      109.17      7.83 o 
  -9   4   8        0.78       -5.38      5.61 o 
  -8   4   8      113.65      103.78      6.71 o 
  -7   4   8      376.71      358.77      8.32 o 
  -6   4   8      331.37      279.32      7.30 o 
  -5   4   8        3.08        8.05      3.69 o 
  -4   4   8     1533.75     1466.78     17.54 o 
  -3   4   8     1932.72     1832.65     21.15 o 
  -2   4   8      484.90      491.52      8.37 o 
  -1   4   8     1971.95     1910.92     22.39 o 
   0   4   8      562.74      550.73      8.05 o 
   1   4   8      637.70      632.64      7.67 o 
   2   4   8     1076.69     1055.92     11.25 o 
   3   4   8        7.98        6.17      2.78 o 
   4   4   8      782.23      767.68      9.78 o 
   5   4   8     1328.80     1297.40     14.81 o 
   6   4   8       70.79       76.37      5.03 o 
   7   4   8      246.44      229.89      7.12 o 
   8   4   8      226.14      254.70      7.63 o 
   9   4   8       27.92       30.77      5.99 o 
  10   4   8        4.70       11.63      6.09 o 
  11   4   8        3.90        5.47      6.79 o 
 -11   5   8       21.27       48.31      8.69 o 
 -10   5   8        1.79        4.04      7.43 o 
  -9   5   8       57.15       56.44      7.57 o 
  -8   5   8       57.34       65.57      7.27 o 
  -7   5   8        0.38       -0.73      5.95 o 
  -6   5   8      129.80      148.44      8.47 o 
  -5   5   8       53.05       47.41      4.92 o 
  -4   5   8        1.24       -0.99      7.10 o 
  -3   5   8      247.93      248.80     10.29 o 
  -2   5   8      312.64      319.05      9.08 o 
  -1   5   8       23.38       32.99      7.47 o 
   0   5   8      330.57      325.28      7.90 o 
   1   5   8      973.23      913.93     14.29 o 
   2   5   8      212.44      194.79      7.64 o 
   3   5   8       36.81       40.93      4.98 o 
   4   5   8      121.12      130.95      6.12 o 
   5   5   8      111.28      103.70      4.90 o 
   6   5   8       99.87      105.58      5.74 o 
   7   5   8       14.95       22.68      5.23 o 
   8   5   8        1.13        4.67      5.54 o 
   9   5   8       33.73       55.14      6.95 o 
  10   5   8       15.71       31.13      7.99 o 
  -9   6   8       17.82        5.96      8.08 o 
  -8   6   8        3.68        3.55      7.85 o 
  -7   6   8       91.95       85.81     12.92 o 
  -6   6   8       68.97       60.77      7.63 o 
  -5   6   8        0.71        0.92      5.81 o 
  -4   6   8      115.64      103.45      7.40 o 
  -3   6   8       61.76       77.01      9.03 o 
  -2   6   8       51.26       55.94      8.98 o 
  -1   6   8       59.51       54.38      7.74 o 
   0   6   8       12.36       14.89      5.63 o 
   1   6   8        3.95       -4.22      5.09 o 
   2   6   8        4.22       -2.78      4.34 o 
   3   6   8        1.92        0.90      4.50 o 
   4   6   8       59.87       73.40      5.32 o 
   5   6   8       25.98       21.17      5.55 o 
   6   6   8       11.97       11.58      5.88 o 
   7   6   8        3.26        5.64      6.53 o 
   8   6   8       52.14       68.79      8.69 o 
  -5   7   8        1.95       -0.94      8.00 o 
  -4   7   8        0.00        8.51      6.85 o 
  -3   7   8        9.29        3.54      9.20 o 
  -2   7   8       13.11       15.68      9.20 o 
  -1   7   8       10.47       17.11      7.95 o 
   0   7   8        1.88        7.07      6.70 o 
   1   7   8        4.29       -6.43      6.63 o 
   2   7   8        3.30        1.73      6.84 o 
   3   7   8       15.14       15.83      8.15 o 
   4   7   8       19.33       15.20      7.88 o 
 -14   1   9        5.49        6.80      8.87 o 
 -13   1   9        0.04        1.41      9.45 o 
 -12   1   9        0.17        0.51      7.44 o 
 -11   1   9       64.81       72.72      7.09 o 
 -10   1   9       79.42       80.28      4.88 o 
  -9   1   9      140.18      155.52      7.81 o 
  -8   1   9      326.61      324.31      5.66 o 
  -7   1   9       62.62       62.03      2.55 o 
  -6   1   9      787.01      805.22      8.61 o 
  -5   1   9      258.03      278.30      4.05 o 
  -4   1   9      649.74      671.48      7.03 o 
  -3   1   9      458.35      499.05      5.29 o 
  -2   1   9     1724.74     1844.44     18.43 o 
  -1   1   9      274.61      264.73      2.89 o 
   0   1   9      109.18       87.66      1.40 o 
   1   1   9     6572.95     7099.28     57.43 o 
   2   1   9     4719.43     5039.30     40.91 o 
   3   1   9      853.76      921.84      8.44 o 
   4   1   9       95.22      107.02      2.41 o 
   5   1   9       49.84       55.73      2.81 o 
   6   1   9     1264.70     1223.11     13.96 o 
   7   1   9       67.20       64.42      5.08 o 
   8   1   9      397.95      357.15      9.20 o 
   9   1   9      212.64      209.54      6.90 o 
  10   1   9        7.62        8.57      4.93 o 
  11   1   9       19.65       17.40      5.67 o 
  12   1   9       80.81       74.14      6.89 o 
  13   1   9       10.03        9.57      7.09 o 
 -14   2   9        6.41        7.11      9.30 o 
 -13   2   9        5.75        3.81      8.93 o 
 -12   2   9        0.29        6.55      7.58 o 
 -11   2   9        1.35       -4.54      6.71 o 
 -10   2   9       97.57      107.89      7.42 o 
  -9   2   9       61.11       57.59      4.51 o 
  -8   2   9        1.61        7.28      3.18 o 
  -7   2   9        0.08       10.67      2.51 o 
  -6   2   9      195.44      221.08      5.05 o 
  -5   2   9     1985.16     2086.77     18.76 o 
  -4   2   9      602.73      708.48      8.19 o 
  -3   2   9      314.12      307.29      4.37 o 
  -2   2   9     4339.60     4746.91     43.58 o 
  -1   2   9       35.93       33.77      1.54 o 
   0   2   9      194.37      233.77      2.98 o 
   1   2   9      265.82      281.95      3.36 o 
   2   2   9      752.99      798.87      7.24 o 
   3   2   9      101.21      109.27      2.21 o 
   4   2   9     1241.12     1253.14     12.33 o 
   5   2   9       12.75       15.52      2.02 o 
   6   2   9      112.26      114.38      4.00 o 
   7   2   9        8.61        5.71      3.22 o 
   8   2   9      347.10      350.27      7.70 o 
   9   2   9        1.47       -4.05      4.05 o 
  10   2   9        0.34       -4.70      4.70 o 
  11   2   9        0.18       -0.41      5.41 o 
  12   2   9        0.84       10.46      6.69 o 
  13   2   9        8.42       11.04      8.22 o 
 -13   3   9        5.11       22.74      9.14 o 
 -12   3   9        1.36        5.99      8.42 o 
 -11   3   9        8.81        8.82      6.23 o 
 -10   3   9        8.05        4.37      5.61 o 
  -9   3   9        2.12       -2.40      4.73 o 
  -8   3   9        4.72        9.90      4.39 o 
  -7   3   9       56.40       58.88      3.71 o 
  -6   3   9       43.72       43.54      2.66 o 
  -5   3   9      334.91      328.99      5.27 o 
  -4   3   9        7.04        6.15      2.22 o 
  -3   3   9        0.43        9.68      2.32 o 
  -2   3   9        0.42        4.77      1.54 o 
  -1   3   9       83.64       76.72      2.10 o 
   0   3   9      142.57      160.59      3.10 o 
   1   3   9       46.68       50.04      2.51 o 
   2   3   9        1.16        1.79      1.78 o 
   3   3   9       97.66      112.51      2.99 o 
   4   3   9       20.93       29.14      2.55 o 
   5   3   9       98.31       91.67      3.36 o 
   6   3   9       86.36       87.41      3.54 o 
   7   3   9      238.43      233.11      7.49 o 
   8   3   9      126.94      112.46      5.48 o 
   9   3   9      157.40      158.39      7.30 o 
  10   3   9       81.76       88.08      6.21 o 
  11   3   9       14.82       17.29      6.14 o 
  12   3   9       29.53       44.45      7.00 o 
 -12   4   9        8.56        3.13      7.55 o 
 -11   4   9        3.08       -6.81      6.81 o 
 -10   4   9       10.74        3.21      6.51 o 
  -9   4   9        2.02        5.62      6.12 o 
  -8   4   9      113.87      105.19      6.71 o 
  -7   4   9        3.97        6.14      4.06 o 
  -6   4   9        4.20        3.62      3.89 o 
  -5   4   9      351.83      339.32      7.73 o 
  -4   4   9      393.92      381.52      6.91 o 
  -3   4   9        0.57       -1.19      2.97 o 
  -2   4   9       76.51       81.89      3.50 o 
  -1   4   9      357.08      367.77      6.98 o 
   0   4   9      596.14      612.28      7.89 o 
   1   4   9       39.03       41.01      2.61 o 
   2   4   9       43.76       55.87      2.80 o 
   3   4   9       68.26       67.72      3.44 o 
   4   4   9        1.01        3.08      3.03 o 
   5   4   9       37.03       50.17      3.66 o 
   6   4   9        4.92       12.72      3.46 o 
   7   4   9        0.29       -0.30      4.10 o 
   8   4   9       43.65       43.21      5.40 o 
   9   4   9       13.77        7.90      6.02 o 
  10   4   9        1.00       -6.05      6.05 o 
  11   4   9        0.93       -6.83      6.83 o 
 -11   5   9        4.14        1.57     10.29 o 
 -10   5   9        3.26       18.22      7.56 o 
  -9   5   9       39.88       54.91      7.65 o 
  -8   5   9        2.08        9.39      7.55 o 
  -7   5   9       18.69       17.91      6.21 o 
  -6   5   9       16.32       22.77      5.10 o 
  -5   5   9        0.99        1.16      5.15 o 
  -4   5   9      214.41      209.76      9.20 o 
  -3   5   9        1.11        2.87      4.99 o 
  -2   5   9       14.48       12.03      4.30 o 
  -1   5   9       18.70       14.75      4.96 o 
   0   5   9      196.60      219.66      6.78 o 
   1   5   9       37.71       53.35      3.88 o 
   2   5   9        0.69        0.29      3.51 o 
   3   5   9       58.16       70.88      3.91 o 
   4   5   9       11.90       20.03      3.69 o 
   5   5   9       34.55       39.06      4.32 o 
   6   5   9       13.20       15.36      4.72 o 
   7   5   9       72.21       90.20      5.93 o 
   8   5   9        0.60        4.54      6.50 o 
   9   5   9        2.97        2.02      6.58 o 
  10   5   9        1.60        2.00      7.08 o 
  -9   6   9        7.29       20.09      8.42 o 
  -8   6   9       37.37       38.50      7.94 o 
  -7   6   9        4.99       -1.41      8.65 o 
  -6   6   9       20.76       18.83      6.99 o 
  -5   6   9        4.82        2.16      5.79 o 
  -4   6   9        0.22       -6.98      7.55 o 
  -3   6   9       15.95       20.48      7.58 o 
  -2   6   9        0.47       -4.11      7.14 o 
  -1   6   9        2.87        8.48      7.14 o 
   0   6   9        1.77       -7.01      7.01 o 
   1   6   9       86.32       79.92      5.45 o 
   2   6   9       71.32       55.60      4.84 o 
   3   6   9        2.20        2.31      4.58 o 
   4   6   9        6.89       17.80      5.36 o 
   5   6   9        9.11       15.04      5.52 o 
   6   6   9        0.71        5.48      6.39 o 
   7   6   9        6.87        1.57      6.44 o 
  -5   7   9        0.30       -5.40      8.04 o 
  -4   7   9       26.67       26.74     10.06 o 
  -3   7   9       10.16       21.45      9.34 o 
  -2   7   9        1.48       -8.58      8.58 o 
  -1   7   9       31.89       38.43      8.23 o 
   0   7   9       59.67       60.88      7.23 o 
   1   7   9        2.53        3.08      6.70 o 
   2   7   9        1.09        6.19      6.91 o 
   3   7   9        4.62        3.39     10.95 o 
   4   7   9        0.30        3.12      7.93 o 
 -14   0  10        1.18        8.34     15.93 o 
 -13   0  10       95.81       97.85     16.69 o 
 -12   0  10      376.05      365.31     16.09 o 
 -11   0  10       21.57       34.52      8.05 o 
 -10   0  10       38.17       49.88      5.95 o 
  -9   0  10        0.70       -4.22      4.22 o 
  -8   0  10      458.36      498.26      9.37 o 
  -7   0  10     4632.78     4656.15     60.36 o 
  -6   0  10     1537.65     1549.89     21.22 o 
  -5   0  10     2037.80     1925.14     25.58 o 
  -4   0  10     1989.60     1925.49     24.24 o 
  -3   0  10     2177.11     2294.65     28.89 o 
  -2   0  10     8429.94     8346.47     96.13 o 
  -1   0  10     8189.64     8360.28     96.06 o 
   0   0  10      344.23      274.87      5.83 o 
   2   0  10      966.62      863.20     25.03 o 
   3   0  10      240.65      311.13      4.67 o 
   4   0  10     2685.96     2672.69     34.97 o 
   5   0  10     3442.45     3289.43     49.49 o 
   6   0  10       12.24       15.51      2.75 o 
   7   0  10      380.45      348.57     10.19 o 
   8   0  10     1002.11      937.05     21.24 o 
   9   0  10      215.50      198.52      9.12 o 
  10   0  10      284.87      299.21     14.79 o 
  11   0  10      108.98      113.82      9.12 o 
  12   0  10       23.19       16.34      8.84 o 
  13   0  10        4.22        2.63     10.45 o 
 -14   1  10        0.61        2.23      9.04 o 
 -13   1  10       31.01       34.89      8.76 o 
 -12   1  10       43.32       46.78      7.36 o 
 -11   1  10      186.26      195.85      9.00 o 
 -10   1  10      121.82      132.56      7.24 o 
  -9   1  10      756.91      740.67     18.47 o 
  -8   1  10      423.93      389.77      6.73 o 
  -7   1  10       36.73       37.09      2.34 o 
  -6   1  10     1665.79     1488.63     14.68 o 
  -5   1  10     2019.02     1914.74     17.06 o 
  -4   1  10        4.59        4.10      1.26 o 
  -3   1  10     6698.17     6804.85     66.06 o 
  -2   1  10     3533.28     3530.34     34.73 o 
  -1   1  10      900.80      899.94      7.82 o 
   0   1  10     9079.35     9186.78     74.67 o 
   1   1  10     1842.75     1731.87     15.10 o 
   2   1  10       39.85       54.40      1.87 o 
   3   1  10      396.92      306.08      3.44 o 
   4   1  10     2703.99     2549.83     26.63 o 
   5   1  10      420.95      390.48      5.61 o 
   6   1  10     2564.70     2454.42     25.96 o 
   7   1  10      755.21      783.26     15.41 o 
   8   1  10     1016.60      984.10     15.26 o 
   9   1  10      882.60      850.52     14.31 o 
  10   1  10      137.26      161.41     11.61 o 
  11   1  10        5.59        7.25      5.57 o 
  12   1  10       82.54       90.27      7.34 o 
  13   1  10       81.10      100.31      8.76 o 
 -14   2  10        4.43       -9.11      9.11 o 
 -13   2  10       17.79       25.06      8.42 o 
 -12   2  10       16.35        4.65     11.06 o 
 -11   2  10       16.28       15.32      8.19 o 
 -10   2  10      477.87      456.81     12.39 o 
  -9   2  10        0.63        4.66      4.47 o 
  -8   2  10      428.97      433.44      7.44 o 
  -7   2  10     1762.06     1626.39     16.35 o 
  -6   2  10      116.04      115.66      3.04 o 
  -5   2  10      934.93      922.67      9.07 o 
  -4   2  10     6937.54     6802.49     62.08 o 
  -3   2  10     2450.38     2379.96     22.39 o 
  -2   2  10     1976.82     1954.46     18.47 o 
  -1   2  10     7325.82     7404.15     67.05 o 
   0   2  10     1339.91     1461.89     13.14 o 
   1   2  10     5139.99     5252.35     42.78 o 
   2   2  10     4545.88     4643.38     36.19 o 
   3   2  10     5208.05     5479.29     48.43 o 
   4   2  10     2499.98     2414.71     20.28 o 
   5   2  10     2122.01     2155.56     21.87 o 
   6   2  10      427.21      417.47      7.24 o 
   7   2  10     1037.29     1033.26     14.11 o 
   8   2  10     1514.48     1450.82     19.06 o 
   9   2  10       31.45       38.60      4.77 o 
  10   2  10      169.04      188.60      6.62 o 
  11   2  10      180.97      185.13      8.03 o 
  12   2  10        6.61        5.27     11.29 o 
  13   2  10       69.41       63.23      8.00 o 
 -13   3  10       52.41       64.36      9.66 o 
 -12   3  10       77.31       66.99      8.56 o 
 -11   3  10       51.56       45.11      6.66 o 
 -10   3  10       27.18       28.15      5.76 o 
  -9   3  10      107.83      109.85      6.51 o 
  -8   3  10       14.17        5.16      4.53 o 
  -7   3  10      446.13      431.19      7.68 o 
  -6   3  10       96.03      109.96      4.30 o 
  -5   3  10       21.67       19.01      2.36 o 
  -4   3  10       15.32       24.17      2.43 o 
  -3   3  10     2481.76     2445.79     21.94 o 
  -2   3  10      663.18      644.32      6.70 o 
  -1   3  10       96.14       93.67      2.13 o 
   0   3  10     4050.03     4095.82     35.55 o 
   1   3  10      704.75      656.21      7.32 o 
   2   3  10        6.82        7.59      1.89 o 
   3   3  10     1013.57      932.30      9.26 o 
   4   3  10      534.15      499.89      6.78 o 
   5   3  10        0.68        4.71      2.64 o 
   6   3  10      449.11      465.51      7.00 o 
   7   3  10      571.58      557.33      9.75 o 
   8   3  10       13.78        8.49      4.29 o 
   9   3  10       96.97      119.09      6.12 o 
  10   3  10      284.83      296.85      8.44 o 
  11   3  10       52.94       58.44      6.52 o 
  12   3  10        2.45       -1.56      6.55 o 
 -12   4  10        6.73        9.05      7.66 o 
 -11   4  10       19.14       30.63      7.49 o 
 -10   4  10       17.19       15.89      6.48 o 
  -9   4  10        1.68        4.14      6.02 o 
  -8   4  10       73.95       78.81      6.52 o 
  -7   4  10      381.68      361.20     10.84 o 
  -6   4  10       63.03       54.37      4.95 o 
  -5   4  10       66.99       79.08      4.39 o 
  -4   4  10      677.40      660.77      9.63 o 
  -3   4  10      233.86      222.43      6.28 o 
  -2   4  10      563.31      550.03      8.32 o 
  -1   4  10     1158.51     1141.57     14.02 o 
   0   4  10       95.92       77.75      4.05 o 
   1   4  10      661.26      675.84      8.53 o 
   2   4  10     1047.08      988.01     13.83 o 
   3   4  10      254.70      242.05      5.36 o 
   4   4  10      496.79      498.32      8.19 o 
   5   4  10     1575.41     1540.93     20.28 o 
   6   4  10      171.29      160.68      5.96 o 
   7   4  10      132.92      140.94      5.65 o 
   8   4  10       77.52       95.22      5.94 o 
   9   4  10        3.38        3.88      5.66 o 
  10   4  10       12.99       22.54      6.39 o 
  11   4  10       14.68        8.93      7.03 o 
 -11   5  10       13.68       11.46      8.13 o 
 -10   5  10        4.42       -3.66     10.15 o 
  -9   5  10       16.04       17.56      6.98 o 
  -8   5  10       80.58       75.40      7.55 o 
  -7   5  10        0.25       -0.65      5.95 o 
  -6   5  10       57.43       69.55      6.49 o 
  -5   5  10        4.44        3.80      5.14 o 
  -4   5  10      253.55      246.25      9.48 o 
  -3   5  10      562.85      556.88     11.94 o 
  -2   5  10      193.85      178.87      6.24 o 
  -1   5  10        9.67        8.62      4.47 o 
   0   5  10      175.64      179.85      6.16 o 
   1   5  10      173.87      174.67      4.99 o 
   2   5  10        4.13       11.10      3.39 o 
   3   5  10       42.59       47.27      3.83 o 
   4   5  10      271.70      270.79      5.94 o 
   5   5  10       27.53       27.82      4.35 o 
   6   5  10      266.34      257.86      7.30 o 
   7   5  10      392.72      384.37      8.95 o 
   8   5  10        9.96       14.75      6.18 o 
   9   5  10       46.15       49.62      7.00 o 
  -9   6  10        2.23       13.65     15.17 o 
  -8   6  10       23.94       29.41      8.23 o 
  -7   6  10       15.75        1.49      7.67 o 
  -6   6  10        1.58       -2.37      6.98 o 
  -5   6  10        9.09        9.16      6.92 o 
  -4   6  10       10.78        7.60      6.25 o 
  -3   6  10        0.38       12.52      7.58 o 
  -2   6  10        5.67       14.16      7.01 o 
  -1   6  10       73.91       68.13      8.02 o 
   0   6  10       40.95       35.10      7.91 o 
   1   6  10       52.01       50.59      5.85 o 
   2   6  10       94.79       97.21      5.35 o 
   3   6  10        0.51        0.74      4.62 o 
   4   6  10       91.08      105.67      6.21 o 
   5   6  10      146.71      134.01      8.42 o 
   6   6  10       28.41       27.80      7.23 o 
   7   6  10       11.04       14.96      6.82 o 
  -5   7  10        8.11       -4.37      8.00 o 
  -4   7  10        1.49       -5.31     15.02 o 
  -3   7  10       62.06       67.28      9.92 o 
  -2   7  10       45.91       42.79      9.46 o 
  -1   7  10        0.75        9.14      8.74 o 
   0   7  10       31.92       27.47      8.13 o 
   1   7  10       11.56       12.75      6.63 o 
   2   7  10        3.55        1.94      7.85 o 
   3   7  10       29.43       38.99      8.15 o 
   4   7  10        2.17       -3.96      9.61 o 
 -14   1  11       72.67       67.00      9.48 o 
 -13   1  11       60.69       60.06      8.90 o 
 -12   1  11       46.65       39.29      7.58 o 
 -11   1  11        1.41       -2.22      8.39 o 
 -10   1  11       21.95       21.34      5.54 o 
  -9   1  11        3.36        3.22      4.00 o 
  -8   1  11      101.90      106.28      3.57 o 
  -7   1  11       66.45       78.07      3.12 o 
  -6   1  11       32.64       43.60      2.00 o 
  -5   1  11      111.60      113.69      2.65 o 
  -4   1  11       98.60       88.77      2.02 o 
  -3   1  11      805.60      804.64     10.24 o 
  -2   1  11        1.37        1.45      1.09 o 
  -1   1  11        2.87        1.41      0.79 o 
   0   1  11       24.95       37.27      1.05 o 
   1   1  11     1258.00     1384.95     13.02 o 
   2   1  11      290.85      307.06      3.78 o 
   3   1  11       94.06       79.67      2.03 o 
   4   1  11      776.03      800.60      8.09 o 
   5   1  11      333.32      357.16      5.48 o 
   6   1  11      103.63      116.42      3.07 o 
   7   1  11      223.56      220.47     12.59 o 
   8   1  11        0.19       -1.06      3.76 o 
   9   1  11       83.08       79.90      5.11 o 
  10   1  11      103.67      103.48      6.05 o 
  11   1  11        1.44       -5.67      5.67 o 
  12   1  11       11.24       18.82      6.51 o 
  13   1  11        0.05        3.00      7.09 o 
 -14   2  11        7.76        6.82      8.91 o 
 -13   2  11        0.34        8.78      8.02 o 
 -12   2  11        9.56        5.05      7.27 o 
 -11   2  11        6.52        5.49      6.39 o 
 -10   2  11        0.22        3.93      7.36 o 
  -9   2  11       49.22       52.46      5.09 o 
  -8   2  11        1.15        4.47      3.12 o 
  -7   2  11        0.07        9.12      2.39 o 
  -6   2  11       96.12      103.76      3.00 o 
  -5   2  11       15.09       21.39      2.16 o 
  -4   2  11     3156.85     3332.60     30.94 o 
  -3   2  11     3298.60     3494.71     30.54 o 
  -2   2  11      104.34      109.46      2.15 o 
  -1   2  11      201.19      264.61      3.49 o 
   0   2  11      866.25     1014.88      8.86 o 
   1   2  11      678.63      703.76      6.39 o 
   2   2  11      315.55      326.17      4.08 o 
   3   2  11       44.44       56.48      1.60 o 
   4   2  11       69.61       75.52      1.99 o 
   5   2  11       26.23       28.24      2.23 o 
   6   2  11       23.05       15.04      3.12 o 
   7   2  11        4.28        9.18      3.37 o 
   8   2  11       14.11       16.93      4.30 o 
   9   2  11       99.17       81.66      6.78 o 
  10   2  11       26.02       25.13      7.23 o 
  11   2  11       39.94       41.40      7.55 o 
  12   2  11        1.40        0.33      6.78 o 
 -13   3  11       37.33       41.22      9.41 o 
 -12   3  11        2.81       13.77      8.23 o 
 -11   3  11        4.99        7.00      6.60 o 
 -10   3  11        1.49        8.87      5.61 o 
  -9   3  11        8.93       18.31      5.38 o 
  -8   3  11      192.03      191.45      6.98 o 
  -7   3  11      921.11      879.60     13.22 o 
  -6   3  11       50.30       53.42      3.63 o 
  -5   3  11      272.91      262.47      6.59 o 
  -4   3  11       17.11       14.62      2.04 o 
  -3   3  11       14.93       17.76      1.78 o 
  -2   3  11       53.57       62.75      2.20 o 
  -1   3  11      875.99      842.93      8.79 o 
   0   3  11      225.55      264.10      3.80 o 
   1   3  11       25.87       21.87      1.77 o 
   2   3  11      271.61      270.05      4.62 o 
   3   3  11        6.15        9.55      1.92 o 
   4   3  11      351.81      346.26      5.55 o 
   5   3  11      269.85      282.51      5.31 o 
   6   3  11        1.18        2.10      3.43 o 
   7   3  11        2.28       11.80      4.04 o 
   8   3  11       16.70       10.03      4.30 o 
   9   3  11       11.13       11.08      5.64 o 
  10   3  11       12.66       12.61      5.36 o 
  11   3  11       66.95       78.71      6.77 o 
  12   3  11        0.27       -2.17      7.27 o 
 -12   4  11        0.06       -7.67      7.67 o 
 -11   4  11        0.69        0.27      6.85 o 
 -10   4  11        0.07        0.12      8.21 o 
  -9   4  11        4.79        4.23      5.80 o 
  -8   4  11       65.57       44.98      5.93 o 
  -7   4  11        1.81        1.65      5.16 o 
  -6   4  11       68.82       60.29      4.46 o 
  -5   4  11       51.04       53.07      3.55 o 
  -4   4  11      395.35      392.08      7.16 o 
  -3   4  11        3.69        2.83      3.42 o 
  -2   4  11       67.39       79.05      3.63 o 
  -1   4  11      110.51      122.49      4.22 o 
   0   4  11      431.78      409.07      5.79 o 
   1   4  11      554.42      542.98      6.97 o 
   2   4  11      223.86      245.94      4.83 o 
   3   4  11      108.63      110.97      3.36 o 
   4   4  11       88.99       79.76      3.53 o 
   5   4  11        0.71        1.61      3.23 o 
   6   4  11       10.72        9.21      4.00 o 
   7   4  11       22.63       13.91      4.41 o 
   8   4  11       37.95       35.58      5.55 o 
   9   4  11       23.76       22.87      5.84 o 
  10   4  11        3.47        3.70      6.26 o 
  11   4  11        1.93       21.62      7.03 o 
 -11   5  11        0.85        8.45      8.31 o 
 -10   5  11        0.53       -3.59      7.32 o 
  -9   5  11        0.02        1.74      7.07 o 
  -8   5  11        2.49        1.25      6.47 o 
  -7   5  11       33.25       45.35      6.40 o 
  -6   5  11        9.63       10.45      5.83 o 
  -5   5  11      103.32      103.84      6.63 o 
  -4   5  11       15.02       11.65      6.27 o 
  -3   5  11       14.15       19.08      5.21 o 
  -2   5  11       31.59       29.67      4.54 o 
  -1   5  11       28.74       35.16      3.74 o 
   0   5  11       64.21       74.44      4.01 o 
   1   5  11       63.44       57.66      3.86 o 
   2   5  11       35.41       38.35      3.62 o 
   3   5  11      219.14      226.26      6.40 o 
   4   5  11        8.52        7.31      3.76 o 
   5   5  11       90.09       86.76      6.38 o 
   6   5  11       68.67       69.68      5.37 o 
   7   5  11       19.60       39.17      5.59 o 
   8   5  11       46.93       44.92      6.53 o 
   9   5  11       21.32       27.87      7.60 o 
  -8   6  11       20.17       18.71      9.53 o 
  -7   6  11        0.53        9.86      7.36 o 
  -6   6  11        2.69       11.46      6.98 o 
  -5   6  11       23.36       18.20      8.44 o 
  -4   6  11        0.41        0.76      8.22 o 
  -3   6  11       17.71       25.79      7.73 o 
  -2   6  11       22.65       22.52     13.18 o 
  -1   6  11       18.70       20.02      7.29 o 
   0   6  11       30.84       19.40      5.61 o 
   1   6  11       34.18       42.69      5.26 o 
   2   6  11       35.01       27.97      5.30 o 
   3   6  11      142.16      136.82      6.32 o 
   4   6  11       10.80       15.73      5.37 o 
   5   6  11       25.45       24.35      6.24 o 
   6   6  11        4.60        2.99      6.38 o 
   7   6  11        0.59       -8.78      8.78 o 
  -5   7  11        0.63        2.44      8.33 o 
  -4   7  11        0.13        2.98      9.46 o 
  -3   7  11        8.92       12.88      9.04 o 
  -2   7  11        7.18        8.46     10.70 o 
  -1   7  11        1.20       -7.19      7.19 o 
   0   7  11        3.35        0.94      7.76 o 
   1   7  11        4.27        5.36      8.98 o 
   2   7  11       41.96       52.61      8.43 o 
   3   7  11        7.88        4.63     15.75 o 
 -14   0  12        1.15       21.24     15.17 o 
 -13   0  12       33.82       14.41     14.41 o 
 -12   0  12        4.26        5.65      8.84 o 
 -11   0  12      118.27      152.32     10.15 o 
 -10   0  12      157.21      165.99     13.27 o 
  -9   0  12      787.44      715.43     37.55 o 
  -8   0  12     1911.29     1906.06     38.10 o 
  -7   0  12     3893.50     3829.82     49.93 o 
  -6   0  12      139.86      190.67      5.09 o 
  -5   0  12     2051.36     1906.02     25.20 o 
  -4   0  12     1677.22     1648.97     17.79 o 
  -3   0  12     1674.47     1690.83     22.37 o 
  -2   0  12     2939.42     3018.75     35.07 o 
  -1   0  12      863.68      825.40     11.17 o 
   0   0  12      375.06      426.29     11.38 o 
   1   0  12     7588.73     7809.76    203.28 o 
   2   0  12    16401.84    16944.65    441.46 o 
   3   0  12      183.02      222.35      9.48 o 
   4   0  12     6475.21     6955.32     89.49 o 
   5   0  12     5066.26     5166.25     76.78 o 
   6   0  12       51.15       60.20      6.37 o 
   7   0  12     1852.19     1760.30     59.92 o 
   8   0  12     2849.37     2651.12     50.68 o 
   9   0  12       60.83       44.57      6.45 o 
  10   0  12      338.46      336.67     23.51 o 
  11   0  12      324.74      285.87     12.60 o 
  12   0  12       44.89       34.46      9.37 o 
  13   0  12       14.55       29.96     10.73 o 
 -14   1  12       20.06       17.33     14.51 o 
 -13   1  12       13.50       12.64      8.32 o 
 -12   1  12      128.05      139.70      8.87 o 
 -11   1  12        4.65        2.71     12.08 o 
 -10   1  12      183.17      196.02      8.30 o 
  -9   1  12       12.18       14.39      5.10 o 
  -8   1  12      133.89      130.03      4.40 o 
  -7   1  12      298.52      283.71      5.96 o 
  -6   1  12     1290.37     1172.70     13.59 o 
  -5   1  12      558.50      551.07      5.83 o 
  -4   1  12     1142.77     1087.56     10.65 o 
  -3   1  12     6085.75     6108.10     59.75 o 
  -2   1  12     4141.60     4270.88     39.15 o 
  -1   1  12     3655.42     3580.54     29.40 o 
   0   1  12     8759.97     9013.97     81.80 o 
   1   1  12     2244.74     2235.50     20.64 o 
   2   1  12      229.47      194.76      3.24 o 
   3   1  12     8191.62     8274.59     75.15 o 
   4   1  12      766.06      749.39      8.16 o 
   5   1  12      448.40      471.96      6.28 o 
   6   1  12     1613.57     1564.01     17.49 o 
   7   1  12     1017.70      996.27     14.98 o 
   8   1  12      129.53      132.56      5.19 o 
   9   1  12      482.78      470.96     11.39 o 
  10   1  12      156.04      161.09      6.81 o 
  11   1  12        6.32        2.74      5.67 o 
  12   1  12       32.91       44.45      6.61 o 
  13   1  12       10.97       10.70      7.28 o 
 -14   2  12       26.28       32.73      9.74 o 
 -13   2  12        1.69        1.20      8.08 o 
 -12   2  12       28.25       25.04      9.47 o 
 -11   2  12       78.27       79.04      7.68 o 
 -10   2  12       52.42       57.03      7.88 o 
  -9   2  12        0.05       -4.61      4.61 o 
  -8   2  12      244.58      239.10      6.55 o 
  -7   2  12     1739.20     1680.98     18.01 o 
  -6   2  12       45.51       42.82      2.58 o 
  -5   2  12      726.58      676.95     10.68 o 
  -4   2  12     1008.78      965.60      9.88 o 
  -3   2  12       45.74       28.79      1.76 o 
  -2   2  12     1093.52     1041.67     11.14 o 
  -1   2  12     6612.43     6939.28     59.36 o 
   0   2  12     1015.53     1126.39      9.75 o 
   1   2  12     3156.81     3014.19     24.84 o 
   2   2  12     9425.87     9757.17     75.30 o 
   3   2  12     1024.36     1055.40      9.30 o 
   4   2  12     1848.93     1884.38     16.13 o 
   5   2  12     1399.26     1399.45     14.78 o 
   6   2  12      494.42      462.35      8.69 o 
   7   2  12     1952.64     1950.35     24.90 o 
   8   2  12      571.29      566.10      9.80 o 
   9   2  12       32.31       42.70      4.66 o 
  10   2  12       37.65       37.73      5.76 o 
  11   2  12       74.80       75.89      6.76 o 
  12   2  12        1.80        3.03      6.66 o 
 -13   3  12       18.40       29.02      9.25 o 
 -12   3  12       75.37       83.42      9.30 o 
 -11   3  12       17.69       16.70      6.57 o 
 -10   3  12       45.64       47.77      6.33 o 
  -9   3  12      358.18      321.19      9.42 o 
  -8   3  12      365.88      305.12      8.59 o 
  -7   3  12     1464.80     1412.36     18.90 o 
  -6   3  12     6121.99     5709.57     56.34 o 
  -5   3  12      176.09      171.51      4.47 o 
  -4   3  12     2128.12     2020.84     21.05 o 
  -3   3  12     1379.24     1289.43     13.07 o 
  -2   3  12       56.13       48.47      2.20 o 
  -1   3  12      282.23      295.20      6.03 o 
   0   3  12     2928.58     2911.81     25.66 o 
   1   3  12      258.44      222.60      3.61 o 
   2   3  12      184.33      185.88      3.66 o 
   3   3  12     2026.26     1949.15     17.71 o 
   4   3  12      122.29      114.95      3.83 o 
   5   3  12      267.08      260.75      5.64 o 
   6   3  12     1533.98     1490.42     19.26 o 
   7   3  12      446.68      415.32      8.44 o 
   8   3  12       11.31       17.32      4.57 o 
   9   3  12        6.49       12.16      4.97 o 
  10   3  12        1.68       -0.95      5.56 o 
  11   3  12        0.38       10.16      5.92 o 
  12   3  12        4.66       15.99      7.40 o 
 -12   4  12        3.33       19.20      7.88 o 
 -11   4  12       89.02       97.53      8.31 o 
 -10   4  12       15.98       17.95      9.05 o 
  -9   4  12        5.16        6.44      6.12 o 
  -8   4  12       25.64       24.42      5.83 o 
  -7   4  12       40.17       42.44      5.55 o 
  -6   4  12        5.61        3.13      4.23 o 
  -5   4  12      426.89      464.33      7.51 o 
  -4   4  12     1367.23     1331.84     16.35 o 
  -3   4  12       12.52       18.05      3.26 o 
  -2   4  12     1922.99     1913.48     22.03 o 
  -1   4  12     2258.09     2201.58     22.74 o 
   0   4  12       62.49       60.55      2.77 o 
   1   4  12     1050.25     1074.20     11.75 o 
   2   4  12     1044.54     1060.46     11.42 o 
   3   4  12       96.97       92.98      3.24 o 
   4   4  12       61.35       85.97      3.51 o 
   5   4  12      137.20      133.54      6.72 o 
   6   4  12        1.97       -2.67      4.05 o 
   7   4  12       20.73       27.43      5.00 o 
   8   4  12       30.30       34.85      5.60 o 
   9   4  12        2.87        5.45      5.78 o 
  10   4  12      173.70      188.57      8.17 o 
  11   4  12       91.48       88.74      7.70 o 
 -11   5  12        0.26       -2.28     16.69 o 
 -10   5  12       27.39       22.72      7.81 o 
  -9   5  12       67.58       73.03      7.93 o 
  -8   5  12        8.04        2.07      6.56 o 
  -7   5  12       28.16       30.43      6.40 o 
  -6   5  12      110.11      112.70      7.16 o 
  -5   5  12       96.26      104.66      6.54 o 
  -4   5  12       74.32       86.44      6.16 o 
  -3   5  12      217.62      225.67      6.91 o 
  -2   5  12      334.45      331.77     13.00 o 
  -1   5  12       15.73        9.52      4.39 o 
   0   5  12       26.72       28.42      3.65 o 
   1   5  12       12.41       10.10      3.51 o 
   2   5  12      427.12      435.30      7.36 o 
   3   5  12      465.48      467.00      7.60 o 
   4   5  12       26.88       30.47      4.19 o 
   5   5  12       40.44       38.51      4.81 o 
   6   5  12       19.44       28.49      5.03 o 
   7   5  12       36.49       32.00      5.53 o 
   8   5  12        7.60        0.87      6.19 o 
   9   5  12       26.91       18.39      6.66 o 
  -8   6  12        1.95        3.53      7.84 o 
  -7   6  12        2.87       10.88      7.56 o 
  -6   6  12        9.41       -5.02      7.19 o 
  -5   6  12       73.71       83.27     17.30 o 
  -4   6  12       24.60       29.82      8.17 o 
  -3   6  12        1.12        2.18     10.93 o 
  -2   6  12       39.45       38.97      7.62 o 
  -1   6  12      113.48      114.10      7.47 o 
   0   6  12       12.62       15.39      5.54 o 
   1   6  12       55.36       57.33      7.30 o 
   2   6  12      119.09      108.72      5.63 o 
   3   6  12        0.39       -0.21      4.72 o 
   4   6  12       66.75       68.85      5.87 o 
   5   6  12       49.00       64.02      6.18 o 
   6   6  12        3.68        4.37      5.89 o 
   7   6  12       51.90       56.72      7.35 o 
  -5   7  12        9.45        9.10     16.69 o 
  -4   7  12        4.58       15.15      9.31 o 
  -3   7  12        9.87       14.16      9.54 o 
  -2   7  12        3.89        5.23      8.86 o 
  -1   7  12        1.65       -2.85      7.47 o 
   0   7  12       39.13       51.43      7.13 o 
   1   7  12        2.18       -4.48      7.66 o 
   2   7  12       10.34       14.65      8.14 o 
   3   7  12       10.37        5.50     13.19 o 
 -14   1  13       11.61        3.02      9.34 o 
 -13   1  13        0.30       -2.32      7.73 o 
 -12   1  13       22.46       28.79      7.14 o 
 -11   1  13       19.33       20.88      6.88 o 
 -10   1  13       80.47       76.12      8.34 o 
  -9   1  13       10.95       11.67      5.10 o 
  -8   1  13       15.83       13.79      3.07 o 
  -7   1  13      363.11      390.99      6.66 o 
  -6   1  13      111.54      141.09      3.43 o 
  -5   1  13       86.26       84.24      2.32 o 
  -4   1  13     1066.27     1190.41     12.35 o 
  -3   1  13      462.02      454.68      5.60 o 
  -2   1  13        3.78       -0.28      1.03 o 
  -1   1  13       36.64       47.43      1.20 o 
   0   1  13      241.55      272.24      3.63 o 
   1   1  13     1145.59     1259.77     13.90 o 
   2   1  13      535.00      626.75      8.00 o 
   3   1  13      769.43      879.43      8.65 o 
   4   1  13      343.26      349.01      4.30 o 
   5   1  13       86.96       93.21      2.95 o 
   6   1  13      160.72      158.53      3.90 o 
   7   1  13      636.77      631.34     12.23 o 
   8   1  13        1.10       -0.98      3.69 o 
   9   1  13      166.73      180.88      6.43 o 
  10   1  13       26.82       23.10      5.11 o 
  11   1  13        1.55       -5.40      5.40 o 
  12   1  13        5.55        0.98      6.35 o 
  13   1  13        5.34       -1.77      7.09 o 
 -14   2  13        0.14       11.88      9.20 o 
 -13   2  13        5.01       -5.62      8.42 o 
 -12   2  13       13.18       18.97      7.86 o 
 -11   2  13        3.74        1.57      8.57 o 
 -10   2  13      127.91      101.36      6.14 o 
  -9   2  13       16.59       15.17      4.91 o 
  -8   2  13      184.61      165.78      8.82 o 
  -7   2  13       49.67       47.99      3.38 o 
  -6   2  13      476.21      458.50      6.45 o 
  -5   2  13       26.55       38.74      2.38 o 
  -4   2  13        8.46        9.69      1.82 o 
  -3   2  13      126.60      137.86      3.19 o 
  -2   2  13       76.66       80.51      2.31 o 
  -1   2  13       55.13       77.53      2.39 o 
   0   2  13      265.80      255.26      2.94 o 
   1   2  13       49.37       52.59      2.12 o 
   2   2  13       76.25       84.74      1.86 o 
   3   2  13      448.78      420.30      4.37 o 
   4   2  13       57.58       44.79      2.47 o 
   5   2  13      270.80      265.98      4.18 o 
   6   2  13      681.50      642.96      9.68 o 
   7   2  13      854.09      817.20     11.86 o 
   8   2  13       60.84       61.03      4.46 o 
   9   2  13       84.57       90.88      5.69 o 
  10   2  13      112.38      110.20      6.43 o 
  11   2  13        0.68        8.71      6.08 o 
  12   2  13        2.59        2.43      6.80 o 
 -13   3  13       10.64        6.83     11.80 o 
 -12   3  13        0.40       -5.19      8.91 o 
 -11   3  13       43.26       46.46      6.90 o 
 -10   3  13       12.27       12.73      6.24 o 
  -9   3  13       22.76       15.81      5.55 o 
  -8   3  13       95.68      100.74      5.93 o 
  -7   3  13        6.20       18.99      3.69 o 
  -6   3  13      455.56      439.40      7.91 o 
  -5   3  13      541.35      508.61      7.64 o 
  -4   3  13      188.73      180.28      4.15 o 
  -3   3  13       49.04       55.13      2.60 o 
  -2   3  13      830.12      796.82      8.43 o 
  -1   3  13      609.98      611.85      6.50 o 
   0   3  13       25.93       31.98      1.88 o 
   1   3  13       82.54       71.83      2.61 o 
   2   3  13       55.65       53.08      2.37 o 
   3   3  13      332.66      322.95      4.60 o 
   4   3  13       10.43       11.31      2.25 o 
   5   3  13        2.47        8.16      2.74 o 
   6   3  13       18.53       23.02      5.71 o 
   7   3  13       74.45       85.67      4.77 o 
   8   3  13        6.27        7.76      4.46 o 
   9   3  13        6.12        5.55      5.19 o 
  10   3  13       37.82       49.56      5.97 o 
  11   3  13       47.10       62.01      7.43 o 
 -12   4  13       12.35       20.07      8.19 o 
 -11   4  13       34.55       47.57      8.82 o 
 -10   4  13       62.56       62.22      7.47 o 
  -9   4  13       90.36       96.35      7.11 o 
  -8   4  13        5.47        9.12      5.67 o 
  -7   4  13        4.76        4.76      5.07 o 
  -6   4  13       23.08       13.79      3.89 o 
  -5   4  13       30.81       34.08      3.41 o 
  -4   4  13        0.24        5.28      3.30 o 
  -3   4  13       57.71       68.52      3.88 o 
  -2   4  13      494.72      480.42      6.95 o 
  -1   4  13       20.65       28.85      2.75 o 
   0   4  13       15.15       16.77      2.46 o 
   1   4  13       12.89       16.23      3.98 o 
   2   4  13       25.65       21.94      2.74 o 
   3   4  13      462.81      433.87      6.03 o 
   4   4  13       83.68       78.72      3.90 o 
   5   4  13      365.32      339.17      7.25 o 
   6   4  13       43.44       50.86      4.52 o 
   7   4  13        0.31       -2.67      4.81 o 
   8   4  13        3.60        5.40      5.24 o 
   9   4  13       10.89       13.01      5.95 o 
  10   4  13       16.11       20.16      6.39 o 
 -10   5  13       44.89       55.28     11.69 o 
  -9   5  13        0.44        1.80      7.15 o 
  -8   5  13       35.15       52.28      7.38 o 
  -7   5  13       16.52       15.47      6.31 o 
  -6   5  13        4.05       -5.12      5.86 o 
  -5   5  13       12.43       26.09      6.85 o 
  -4   5  13       14.57       16.30      6.90 o 
  -3   5  13       26.44       26.51      4.68 o 
  -2   5  13        6.10        4.11      4.32 o 
  -1   5  13       27.10       19.11      4.52 o 
   0   5  13        0.14        4.19      3.96 o 
   1   5  13       21.22       22.50      3.58 o 
   2   5  13       22.54       28.13      3.68 o 
   3   5  13        0.04        8.27      5.27 o 
   4   5  13        0.56       -1.47      3.97 o 
   5   5  13        0.62        0.11      4.55 o 
   6   5  13       32.85       42.31      5.29 o 
   7   5  13        1.68        1.34      5.29 o 
   8   5  13       14.25       20.24      6.42 o 
   9   5  13        0.72        9.73      6.89 o 
  -8   6  13        0.24       -3.63      8.04 o 
  -7   6  13        4.20       -0.70      7.32 o 
  -6   6  13       48.86       49.77      7.63 o 
  -5   6  13       11.73        2.57      8.17 o 
  -4   6  13        0.17       -1.76     10.31 o 
  -3   6  13       52.90       80.74      8.46 o 
  -2   6  13      107.02      119.06      8.86 o 
  -1   6  13       39.20       40.56      5.95 o 
   0   6  13       55.28       65.88      6.09 o 
   1   6  13        3.85       13.64      5.15 o 
   2   6  13        2.03       -4.35      5.19 o 
   3   6  13        0.70        5.15      5.21 o 
   4   6  13        0.30       -1.72      5.37 o 
   5   6  13        1.84        3.02      5.64 o 
   6   6  13        0.22        4.97      5.98 o 
   7   6  13        3.11        4.41      6.31 o 
  -4   7  13        0.35        0.70      9.34 o 
  -3   7  13        1.82       -7.40      9.02 o 
  -2   7  13        0.28        2.56      7.77 o 
  -1   7  13        3.51       11.42      8.12 o 
   0   7  13       10.56        1.89      7.74 o 
   1   7  13       32.13       26.63      8.12 o 
   2   7  13       13.78       22.93     11.76 o 
   3   7  13        0.03       -5.81      9.61 o 
 -14   0  14       38.96       65.23     17.45 o 
 -13   0  14        1.05       11.38     15.17 o 
 -12   0  14        5.04       10.77      8.30 o 
 -11   0  14      115.31      128.43     13.27 o 
 -10   0  14      254.09      226.73     12.52 o 
  -9   0  14      275.04      285.26     11.23 o 
  -8   0  14     1597.70     1616.88     26.39 o 
  -7   0  14      118.25      122.03      4.33 o 
  -6   0  14      263.78      244.99      5.57 o 
  -5   0  14     5153.88     5042.00     65.03 o 
  -4   0  14     1425.93     1309.04     17.61 o 
  -3   0  14      804.14      793.50     13.14 o 
  -2   0  14     3556.17     3407.39     39.62 o 
  -1   0  14     5209.48     5046.50     65.03 o 
   0   0  14     2394.96     2389.90     44.48 o 
   1   0  14     1136.91      980.01     28.07 o 
   3   0  14        1.94        7.52      4.55 o 
   4   0  14      266.15      221.40      4.26 o 
   5   0  14     2445.66     2439.85     36.93 o 
   6   0  14      194.24      196.48      5.97 o 
   7   0  14     1805.01     1683.84     32.98 o 
   8   0  14     1562.84     1496.23     30.04 o 
   9   0  14       81.11       69.20      9.48 o 
  10   0  14      330.96      383.07     13.41 o 
  11   0  14      289.82      309.06     13.13 o 
  12   0  14        4.07        0.69      8.84 o 
 -14   1  14       38.38       40.63      9.77 o 
 -13   1  14        0.61       -2.09      7.56 o 
 -12   1  14      136.07      138.92      9.00 o 
 -11   1  14        2.26       15.61      6.54 o 
 -10   1  14      179.51      196.73      8.44 o 
  -9   1  14      809.69      765.71     15.55 o 
  -8   1  14       20.81       14.11      3.08 o 
  -7   1  14     1136.85     1115.10     16.05 o 
  -6   1  14      750.70      760.03      7.80 o 
  -5   1  14       58.67       56.19      3.43 o 
  -4   1  14     4651.82     4784.96     50.29 o 
  -3   1  14     1391.69     1303.93     12.70 o 
  -2   1  14      510.73      593.18      5.89 o 
  -1   1  14     2721.66     2721.95     22.47 o 
   0   1  14     3993.36     4080.86     37.40 o 
   1   1  14     3780.82     3945.29     41.94 o 
   2   1  14     4053.77     3877.11     45.16 o 
   3   1  14     6819.11     6884.38     62.64 o 
   4   1  14       45.84       45.27      2.82 o 
   5   1  14     1814.88     1775.62     18.13 o 
   6   1  14     1842.85     1823.99     25.46 o 
   7   1  14      124.79      128.84      5.15 o 
   8   1  14      172.52      175.77      5.78 o 
   9   1  14      206.01      200.35      6.63 o 
  10   1  14       78.77       73.13      7.66 o 
  11   1  14      139.43      144.06      7.19 o 
  12   1  14      132.48      148.08      7.95 o 
 -14   2  14       24.16       26.56      9.51 o 
 -13   2  14        6.94        0.40      8.42 o 
 -12   2  14        4.48        8.67     10.80 o 
 -11   2  14      128.62      140.13      8.81 o 
 -10   2  14        1.61        4.51      4.86 o 
  -9   2  14      307.45      296.61      8.58 o 
  -8   2  14      122.48      129.91      5.54 o 
  -7   2  14      118.03      106.72      6.25 o 
  -6   2  14        1.28        5.71      2.66 o 
  -5   2  14      457.72      446.92      5.57 o 
  -4   2  14     1072.76     1052.47     10.83 o 
  -3   2  14       67.35       58.17      2.95 o 
  -2   2  14     5331.34     5381.85     49.48 o 
  -1   2  14     4078.85     3962.47     34.50 o 
   0   2  14      293.46      357.77      3.67 o 
   1   2  14     1728.66     1588.13     12.88 o 
   2   2  14     2262.93     2203.13     18.46 o 
   3   2  14     1740.55     1796.15     15.38 o 
   4   2  14     3101.70     3051.19     28.38 o 
   5   2  14      183.07      189.11      4.76 o 
   6   2  14      119.56      142.11      4.44 o 
   7   2  14      331.19      374.34      9.14 o 
   8   2  14       95.03      106.09      6.90 o 
   9   2  14      179.53      173.65      8.10 o 
  10   2  14      189.37      214.90      7.74 o 
  11   2  14      106.64       98.80      7.09 o 
  12   2  14        0.06       -6.60      6.60 o 
 -13   3  14        1.18       13.60     11.10 o 
 -12   3  14        6.89        4.72      8.30 o 
 -11   3  14       23.26        3.84      6.46 o 
 -10   3  14       47.22       44.22      6.38 o 
  -9   3  14      743.82      657.03     18.50 o 
  -8   3  14      152.73      132.09      8.46 o 
  -7   3  14      134.41      139.72      4.89 o 
  -6   3  14     1240.45     1226.05     15.21 o 
  -5   3  14     1229.14     1160.69     16.72 o 
  -4   3  14      182.33      185.39      5.78 o 
  -3   3  14     3478.59     3506.40     32.55 o 
  -2   3  14       66.01       68.60      2.20 o 
  -1   3  14     1788.43     1830.93     16.61 o 
   0   3  14     3258.18     3174.77     27.90 o 
   1   3  14      316.56      287.27      4.14 o 
   2   3  14     1204.15     1242.89     13.57 o 
   3   3  14     1694.29     1667.46     16.24 o 
   4   3  14       85.95       76.67      3.94 o 
   5   3  14      134.91      144.11      4.47 o 
   6   3  14      698.82      675.94     15.62 o 
   7   3  14       94.22       88.70      5.61 o 
   8   3  14       45.59       40.76      4.85 o 
   9   3  14      202.37      205.10      7.84 o 
  10   3  14        1.61        0.96      5.62 o 
  11   3  14      144.14      148.41      8.42 o 
 -12   4  14        3.10       -6.78      7.91 o 
 -11   4  14       18.14       17.79     11.82 o 
 -10   4  14       39.36       36.58      7.05 o 
  -9   4  14        8.21       -0.42      5.97 o 
  -8   4  14       53.71       60.23      9.09 o 
  -7   4  14        8.14        3.28      5.38 o 
  -6   4  14       81.88       88.66      5.11 o 
  -5   4  14      786.82      799.40     12.43 o 
  -4   4  14      135.42      115.17      4.47 o 
  -3   4  14       47.40       54.22      4.24 o 
  -2   4  14      105.89      111.27      4.11 o 
  -1   4  14      354.27      354.73      5.55 o 
   0   4  14      104.21       96.93      3.19 o 
   1   4  14      199.45      198.88      5.00 o 
   2   4  14     1397.01     1358.48     18.74 o 
   3   4  14       37.45       32.48      2.79 o 
   4   4  14     1159.81     1149.04     15.12 o 
   5   4  14      648.49      635.58      9.89 o 
   6   4  14       47.16       58.36      4.64 o 
   7   4  14      331.55      361.64      9.04 o 
   8   4  14      282.00      299.83     10.64 o 
   9   4  14        1.36        7.27      5.93 o 
  10   4  14       80.40       90.07      7.28 o 
 -10   5  14       13.31       27.95      8.04 o 
  -9   5  14       33.29       34.69      7.57 o 
  -8   5  14       10.98        5.32      6.69 o 
  -7   5  14       54.15       59.74      8.81 o 
  -6   5  14      133.23      137.52      7.45 o 
  -5   5  14       65.52       59.41      7.29 o 
  -4   5  14       24.10       29.74      5.55 o 
  -3   5  14      153.24      146.06      7.70 o 
  -2   5  14       65.79       66.41      5.15 o 
  -1   5  14      401.95      413.23      8.30 o 
   0   5  14      245.30      240.65      6.44 o 
   1   5  14       20.95       20.15      4.15 o 
   2   5  14      604.64      626.64      9.09 o 
   3   5  14      547.13      543.11     11.25 o 
   4   5  14       43.54       46.51      5.14 o 
   5   5  14       76.84       85.01      5.38 o 
   6   5  14       64.23       69.76      5.71 o 
   7   5  14       19.42       33.00      6.28 o 
   8   5  14       70.47       68.67      8.61 o 
   9   5  14       27.40       31.85      7.23 o 
  -8   6  14        2.97       -7.09      8.98 o 
  -7   6  14        3.53        9.22      7.66 o 
  -6   6  14        3.46        0.45      7.36 o 
  -5   6  14      118.55      105.54      9.34 o 
  -4   6  14       76.84       83.37      8.76 o 
  -3   6  14        5.04       10.55      7.58 o 
  -2   6  14       85.98       82.92      8.30 o 
  -1   6  14       58.37       62.90      6.52 o 
   0   6  14       39.46       26.12      5.89 o 
   1   6  14      104.78      100.22      6.69 o 
   2   6  14       60.35       68.59      6.39 o 
   3   6  14        0.25        6.02      7.14 o 
   4   6  14       53.81       57.61      6.84 o 
   5   6  14       57.31       42.67      6.83 o 
   6   6  14        0.31        6.64      6.00 o 
  -4   7  14        7.49       15.17      9.20 o 
  -3   7  14       16.28       18.57      9.18 o 
  -2   7  14        0.35       -2.73      7.47 o 
  -1   7  14       24.44       17.85      9.39 o 
   0   7  14       17.63       17.11      7.85 o 
   1   7  14        4.11       -9.34      9.34 o 
   2   7  14        8.14        1.04      9.61 o 
 -14   1  15       28.26       24.41      9.77 o 
 -13   1  15       10.02       18.35      8.02 o 
 -12   1  15        0.22       12.25      7.42 o 
 -11   1  15        1.33        5.83      6.67 o 
 -10   1  15        3.39        3.69      6.23 o 
  -9   1  15      134.25      154.97      6.13 o 
  -8   1  15       23.96       25.76      3.03 o 
  -7   1  15      115.66      140.34      3.98 o 
  -6   1  15        0.17        3.16      1.75 o 
  -5   1  15      575.87      609.47      6.78 o 
  -4   1  15        1.61        5.18      1.65 o 
  -3   1  15       55.31       71.83      1.71 o 
  -2   1  15     3300.45     3536.87     29.16 o 
  -1   1  15      230.01      275.35      3.00 o 
   0   1  15     1443.08     1576.32     14.90 o 
   1   1  15       55.72       59.36      2.06 o 
   2   1  15     2044.40     2220.66     26.29 o 
   3   1  15      107.48      111.68      2.56 o 
   4   1  15      252.46      280.67      4.13 o 
   5   1  15      108.13      125.37      2.96 o 
   6   1  15        4.06       10.64      2.31 o 
   7   1  15        8.73       11.03      3.31 o 
   8   1  15        0.60        0.12      3.69 o 
   9   1  15        7.14       19.62      4.73 o 
  10   1  15       25.67       35.74      5.94 o 
  11   1  15        0.26       -0.97      5.57 o 
  12   1  15        0.02       -3.31      8.84 o 
 -14   2  15        2.38        0.85      9.41 o 
 -13   2  15        8.37       14.75      8.42 o 
 -12   2  15        1.26        8.56      7.86 o 
 -11   2  15       88.12      108.44      8.56 o 
 -10   2  15       86.21       85.45      6.29 o 
  -9   2  15       33.52       31.57      5.09 o 
  -8   2  15      445.63      479.70      8.28 o 
  -7   2  15      273.78      271.61      6.06 o 
  -6   2  15       34.98       30.18      2.97 o 
  -5   2  15       49.03       46.81      2.17 o 
  -4   2  15       81.82       98.96      2.85 o 
  -3   2  15      452.98      439.83      5.89 o 
  -2   2  15      164.47      175.80      3.62 o 
  -1   2  15      350.22      391.44      4.54 o 
   0   2  15      216.08      199.37      3.33 o 
   1   2  15        6.99       13.18      1.33 o 
   2   2  15     1174.52     1154.51     10.17 o 
   3   2  15      380.72      412.85      4.62 o 
   4   2  15        4.12       12.81      1.84 o 
   5   2  15      643.91      636.79      7.93 o 
   6   2  15        0.56        1.74      2.99 o 
   7   2  15      832.90      757.22     12.51 o 
   8   2  15      247.38      227.52      7.23 o 
   9   2  15        5.70       13.06      4.91 o 
  10   2  15        2.08        4.77      5.57 o 
  11   2  15        0.73        1.00      6.05 o 
  12   2  15       13.38       27.71      8.12 o 
 -13   3  15        8.34        4.97      8.96 o 
 -12   3  15        3.15      -10.75     10.75 o 
 -11   3  15       11.95       15.68      6.56 o 
 -10   3  15        7.45       -1.57      5.83 o 
  -9   3  15       44.02       46.12      5.93 o 
  -8   3  15        0.49       -1.29      4.82 o 
  -7   3  15       85.62       88.79      4.35 o 
  -6   3  15      996.00     1019.77     14.52 o 
  -5   3  15      374.90      349.95      5.49 o 
  -4   3  15       48.01       47.04      2.85 o 
  -3   3  15      324.60      383.12      7.30 o 
  -2   3  15      693.55      665.50      7.44 o 
  -1   3  15      116.65      122.10      2.92 o 
   0   3  15       26.52       35.65      2.03 o 
   1   3  15       36.41       32.77      1.94 o 
   2   3  15       45.57       48.68      2.66 o 
   3   3  15      382.81      380.90      7.16 o 
   4   3  15       64.54       63.62      3.55 o 
   5   3  15      215.21      230.25      5.57 o 
   6   3  15       17.15       24.86      3.89 o 
   7   3  15        0.65        1.87      4.21 o 
   8   3  15       10.65       15.10      4.77 o 
   9   3  15       27.87       41.20      6.50 o 
  10   3  15        0.44        5.43      6.16 o 
  11   3  15        0.08       -1.24      6.81 o 
 -12   4  15        0.92       -2.82      7.93 o 
 -11   4  15        0.06       -3.36      7.01 o 
 -10   4  15        1.74        1.80      6.87 o 
  -9   4  15       70.26       69.20      9.20 o 
  -8   4  15       67.09       55.04      6.23 o 
  -7   4  15       33.91       29.53      4.92 o 
  -6   4  15       47.23       48.82      6.17 o 
  -5   4  15       42.86       41.92      3.99 o 
  -4   4  15       12.28       18.01      3.70 o 
  -3   4  15      541.70      509.49      9.58 o 
  -2   4  15      158.91      151.55      4.83 o 
  -1   4  15        4.87        6.70      2.92 o 
   0   4  15       13.79       12.27      2.53 o 
   1   4  15        1.24        0.21      2.49 o 
   2   4  15      144.35      146.50      5.23 o 
   3   4  15      464.01      439.80      6.63 o 
   4   4  15      422.64      417.05      7.63 o 
   5   4  15       29.92       37.53      4.20 o 
   6   4  15      232.26      229.09      6.39 o 
   7   4  15        2.99       16.65      5.19 o 
   8   4  15       71.02       81.27      6.03 o 
   9   4  15        6.08        0.17      6.66 o 
  10   4  15        9.74       12.33      6.64 o 
 -10   5  15        3.42       -8.89      9.09 o 
  -9   5  15        1.81        7.45      7.25 o 
  -8   5  15        0.34        5.45      8.54 o 
  -7   5  15        1.22       -1.34      7.83 o 
  -6   5  15        7.90       -3.29      7.01 o 
  -5   5  15        3.05        4.66      6.35 o 
  -4   5  15       39.62       48.69      8.76 o 
  -3   5  15      148.35      155.59      6.57 o 
  -2   5  15      202.24      198.42      6.62 o 
  -1   5  15      252.04      260.82      9.06 o 
   0   5  15       40.01       43.51      4.50 o 
   1   5  15      109.18      100.28      5.48 o 
   2   5  15       16.63       13.52      4.16 o 
   3   5  15      113.03       93.82      5.67 o 
   4   5  15        0.86        0.02      4.38 o 
   5   5  15        3.68       -0.89      4.65 o 
   6   5  15        0.03        4.40      5.06 o 
   7   5  15       17.24       11.82      5.60 o 
   8   5  15        5.76       24.20      6.39 o 
  -8   6  15        3.27       -4.67      7.71 o 
  -7   6  15        3.84        3.00      7.45 o 
  -6   6  15        3.10       -1.32      6.98 o 
  -5   6  15       49.14       52.02     23.70 o 
  -4   6  15        3.09        2.95      7.73 o 
  -3   6  15       56.06       58.70      8.14 o 
  -2   6  15        2.04       10.55      5.87 o 
  -1   6  15       77.34       79.25      6.28 o 
   0   6  15       74.96       86.02      7.36 o 
   1   6  15       53.43       55.91      6.15 o 
   2   6  15       25.20       24.70      6.98 o 
   3   6  15       14.29       18.01      6.21 o 
   4   6  15        3.45        6.48      6.28 o 
   5   6  15        2.09        6.21      6.48 o 
   6   6  15       18.92       12.87      8.42 o 
  -4   7  15        8.44      -12.14     16.69 o 
  -3   7  15        0.00        1.14     11.00 o 
  -2   7  15       26.39       18.62      9.48 o 
  -1   7  15        2.52        7.82      9.34 o 
   0   7  15        8.34       17.48      8.01 o 
   1   7  15        8.08       13.37     10.97 o 
   2   7  15        0.32        7.46      9.31 o 
 -14   0  16        6.73       11.38     14.41 o 
 -13   0  16        0.16       13.65     15.17 o 
 -12   0  16       45.48       59.34     13.27 o 
 -11   0  16       22.62       21.37      7.76 o 
 -10   0  16       52.03       62.31      7.65 o 
  -9   0  16      327.42      333.53     19.97 o 
  -8   0  16      236.69      225.13      7.58 o 
  -7   0  16      395.32      400.97     10.08 o 
  -6   0  16       40.88       54.02      3.28 o 
  -5   0  16     2827.32     2743.91     41.27 o 
  -4   0  16     2179.58     2205.53     29.68 o 
  -3   0  16     1006.20      894.22     12.79 o 
  -2   0  16     8487.46     8824.41    117.00 o 
  -1   0  16     2798.25     2978.90     38.76 o 
   0   0  16     5425.67     5499.34    100.80 o 
   1   0  16     6883.54     7293.96    191.15 o 
   2   0  16     1170.53     1135.51     33.38 o 
   3   0  16     1601.43     1674.06     47.79 o 
   4   0  16     1529.18     1536.85     20.63 o 
   5   0  16     1414.49     1367.42     18.80 o 
   6   0  16      380.05      391.42     14.31 o 
   7   0  16      698.24      689.90     16.69 o 
   8   0  16      329.53      312.33     10.62 o 
   9   0  16       42.24       44.81      7.21 o 
  10   0  16       25.91       25.11      9.86 o 
  11   0  16       10.54       12.89     11.38 o 
  12   0  16        0.40        9.10     12.89 o 
 -14   1  16        0.18       -2.02      9.20 o 
 -13   1  16       17.55        5.61      8.12 o 
 -12   1  16       92.85      101.11      9.60 o 
 -11   1  16       16.00       11.55      6.67 o 
 -10   1  16      300.53      297.86     10.44 o 
  -9   1  16      999.50      999.52     14.23 o 
  -8   1  16        0.05       -2.29      2.79 o 
  -7   1  16      557.00      584.34      7.71 o 
  -6   1  16     1214.35     1189.80     12.83 o 
  -5   1  16       17.82       16.72      2.12 o 
  -4   1  16     2004.15     1918.35     17.14 o 
  -3   1  16     2817.82     2865.43     26.78 o 
  -2   1  16     1546.30     1687.60     14.34 o 
  -1   1  16     7301.92     7311.80     62.75 o 
   0   1  16     8067.98     8457.17     76.89 o 
   1   1  16        0.46        0.52      1.31 o 
   2   1  16     6368.86     6698.37     77.32 o 
   3   1  16     2139.42     2039.52     20.45 o 
   4   1  16        0.55        4.31      2.07 o 
   5   1  16     3260.85     3171.17     31.52 o 
   6   1  16     3412.70     3317.54     35.56 o 
   7   1  16      184.87      174.57      5.40 o 
   8   1  16      473.00      478.96      9.96 o 
   9   1  16     1082.79     1027.81     18.39 o 
  10   1  16        1.44       -3.67      4.91 o 
  11   1  16       56.22       61.80      8.84 o 
  12   1  16       25.40       29.69      9.37 o 
 -14   2  16        5.87       -0.73     12.30 o 
 -13   2  16        3.26       -7.26      8.42 o 
 -12   2  16       19.12       28.28      9.88 o 
 -11   2  16       81.62       84.94      7.79 o 
 -10   2  16      166.15      155.97      7.77 o 
  -9   2  16      227.20      235.16     11.94 o 
  -8   2  16     1547.31     1507.02     18.15 o 
  -7   2  16      258.28      246.92      5.70 o 
  -6   2  16     1103.80     1074.02     13.25 o 
  -5   2  16     1510.09     1441.02     15.48 o 
  -4   2  16      562.52      515.95      6.79 o 
  -3   2  16      546.09      507.11      6.46 o 
  -2   2  16     4946.63     4825.87     44.48 o 
  -1   2  16      543.81      566.57      6.12 o 
   0   2  16      170.87      146.13      2.49 o 
   1   2  16     3185.55     3131.68     27.47 o 
   2   2  16       31.22       24.75      1.74 o 
   3   2  16      290.40      310.17      4.27 o 
   4   2  16     1689.69     1592.36     15.48 o 
   5   2  16     2540.69     2474.17     25.13 o 
   6   2  16       11.05        6.56      3.21 o 
   7   2  16      501.93      500.61     10.95 o 
   8   2  16      109.90      114.25      6.57 o 
   9   2  16       25.29       31.87      6.24 o 
  10   2  16      184.98      187.62      9.53 o 
  11   2  16       28.19       21.79      7.42 o 
  12   2  16        0.18       10.37      9.61 o 
 -13   3  16       14.57       17.82      9.25 o 
 -12   3  16        0.50      -10.65     13.59 o 
 -11   3  16        0.24        4.06      6.65 o 
 -10   3  16       33.24       35.07      6.31 o 
  -9   3  16      182.21      166.38      7.47 o 
  -8   3  16       18.45        8.03      4.91 o 
  -7   3  16       21.05       26.41      3.81 o 
  -6   3  16      237.81      246.31      7.73 o 
  -5   3  16       54.88       67.78      3.33 o 
  -4   3  16      670.13      635.70     10.05 o 
  -3   3  16     3052.55     2951.96     29.98 o 
  -2   3  16      245.30      233.35      4.35 o 
  -1   3  16     1940.38     1907.70     17.28 o 
   0   3  16     2162.92     2103.19     18.89 o 
   1   3  16        3.22        6.36      1.85 o 
   2   3  16      180.07      177.02      3.59 o 
   3   3  16      547.14      539.42      7.28 o 
   4   3  16      622.54      600.12      8.49 o 
   5   3  16      282.41      297.99      7.69 o 
   6   3  16      240.39      236.86      6.42 o 
   7   3  16       26.98       22.23      4.46 o 
   8   3  16      165.69      188.69      6.48 o 
   9   3  16      114.11      115.23      6.31 o 
  10   3  16        1.93        2.05      6.12 o 
  11   3  16       15.66       37.00     14.98 o 
 -12   4  16       49.82       59.23     11.84 o 
 -11   4  16       27.95       34.61      8.35 o 
 -10   4  16        6.12        7.95      6.55 o 
  -9   4  16      298.77      272.13      9.55 o 
  -8   4  16      365.36      340.06     19.71 o 
  -7   4  16        1.94        4.87      4.78 o 
  -6   4  16      161.31      144.93      5.45 o 
  -5   4  16      209.13      206.05      5.69 o 
  -4   4  16       87.93       77.48      4.31 o 
  -3   4  16       55.45       48.17      3.70 o 
  -2   4  16       78.77       89.79      3.95 o 
  -1   4  16       95.85       83.82      3.63 o 
   0   4  16      124.88      134.09      3.55 o 
   1   4  16      763.88      750.79      8.80 o 
   2   4  16      196.69      184.24      4.47 o 
   3   4  16      179.10      196.85      4.59 o 
   4   4  16      394.38      382.81      7.52 o 
   5   4  16      245.09      240.34      6.32 o 
   6   4  16        6.10       11.66      5.30 o 
   7   4  16      141.82      142.09      6.90 o 
   8   4  16      165.96      167.33      7.18 o 
   9   4  16        0.52        8.20      5.84 o 
  10   4  16       10.27       -2.10      7.30 o 
 -10   5  16        0.39       -7.66      7.66 o 
  -9   5  16        3.66        0.90      7.18 o 
  -8   5  16       18.43       17.10      8.65 o 
  -7   5  16       87.26       79.94      7.15 o 
  -6   5  16      102.60       99.75      8.46 o 
  -5   5  16        0.44        0.12      5.57 o 
  -4   5  16      286.75      285.00      8.05 o 
  -3   5  16      233.49      227.42      7.18 o 
  -2   5  16       13.79        8.65      4.30 o 
  -1   5  16      749.53      775.79     14.62 o 
   0   5  16      709.84      655.88     10.45 o 
   1   5  16      190.83      161.12      6.19 o 
   2   5  16      129.47      159.66      6.34 o 
   3   5  16      189.58      174.09      6.53 o 
   4   5  16        5.96        5.89      4.61 o 
   5   5  16       35.85       46.06      5.68 o 
   6   5  16       59.03       62.44      5.65 o 
   7   5  16       13.72       11.88      6.11 o 
   8   5  16      135.46      155.23      7.96 o 
  -8   6  16       12.71       21.06      8.24 o 
  -7   6  16       10.31        4.04      7.66 o 
  -6   6  16        7.30       16.46      9.48 o 
  -5   6  16       32.56       24.27      8.32 o 
  -4   6  16       64.56       57.62      8.61 o 
  -3   6  16        2.01        4.12      7.29 o 
  -2   6  16       88.75       81.22      6.42 o 
  -1   6  16       13.77        6.76      7.05 o 
   0   6  16      134.64      148.29      7.30 o 
   1   6  16      103.73      103.28      6.73 o 
   2   6  16        7.72        9.60      6.92 o 
   3   6  16       20.25       20.13      6.35 o 
   4   6  16       16.51        9.67      6.42 o 
   5   6  16       15.80        8.26      6.62 o 
   6   6  16        0.11       -0.87      7.22 o 
  -3   7  16        3.34       -0.76      8.76 o 
  -2   7  16        0.02        7.13     10.08 o 
  -1   7  16        0.87       -3.53      8.86 o 
   0   7  16        8.25        8.57      9.61 o 
   1   7  16        3.23       -8.27      9.44 o 
 -14   1  17       12.40       21.06     11.48 o 
 -13   1  17        2.78       -9.45      9.74 o 
 -12   1  17        9.30        2.34      7.42 o 
 -11   1  17       47.13       37.45      6.93 o 
 -10   1  17        3.69        9.18      5.79 o 
  -9   1  17       16.18       20.76      4.05 o 
  -8   1  17        6.62        8.40      3.05 o 
  -7   1  17      317.92      314.84      5.75 o 
  -6   1  17      146.54      154.14      3.58 o 
  -5   1  17      165.27      153.20      4.73 o 
  -4   1  17       85.17       89.20      2.63 o 
  -3   1  17      205.46      203.33      3.38 o 
  -2   1  17      817.85      851.83      7.71 o 
  -1   1  17       11.03       15.52      2.43 o 
   0   1  17       91.32       97.42      3.21 o 
   1   1  17       33.62       48.93      3.07 o 
   2   1  17      213.70      258.41      7.86 o 
   3   1  17      341.01      356.32      6.44 o 
   4   1  17      142.98      140.95      2.76 o 
   5   1  17      269.05      267.39      5.24 o 
   6   1  17        3.34       12.30      2.31 o 
   7   1  17       22.75       19.10      3.50 o 
   8   1  17        1.07        4.41      3.88 o 
   9   1  17       16.60       27.09      5.39 o 
  10   1  17        5.82        2.64      6.69 o 
  11   1  17        9.32       13.27     14.79 o 
  12   1  17        0.00       14.79      9.48 o 
 -13   2  17       15.64       13.14      8.81 o 
 -12   2  17        8.17       -4.67     10.76 o 
 -11   2  17       16.02       16.91      6.98 o 
 -10   2  17       11.06       17.00      5.55 o 
  -9   2  17      307.95      272.23      8.22 o 
  -8   2  17       45.56       44.09      3.90 o 
  -7   2  17      212.00      217.25      5.35 o 
  -6   2  17      317.03      292.86     10.18 o 
  -5   2  17      114.93      131.48      3.63 o 
  -4   2  17      299.15      295.17      5.02 o 
  -3   2  17       39.69       40.57      2.20 o 
  -2   2  17       92.58      122.78      3.27 o 
  -1   2  17      160.85      156.82      2.73 o 
   0   2  17       22.22       16.69      1.37 o 
   1   2  17        0.04        1.06      1.42 o 
   2   2  17       66.29       62.18      2.13 o 
   3   2  17       28.67       30.41      2.00 o 
   4   2  17      251.27      256.92      4.82 o 
   5   2  17      253.71      246.82      5.10 o 
   6   2  17        5.76        9.33      3.38 o 
   7   2  17      231.97      231.19      6.98 o 
   8   2  17       45.25       48.94      4.93 o 
   9   2  17        4.57        0.15      4.81 o 
  10   2  17        8.41       13.71      6.54 o 
  11   2  17       11.67       24.85      8.84 o 
 -13   3  17       32.64       20.75      9.24 o 
 -12   3  17       20.99       35.14      9.00 o 
 -11   3  17       16.74       26.57      6.99 o 
 -10   3  17       10.11        3.02      6.05 o 
  -9   3  17        3.40       -0.15      5.80 o 
  -8   3  17        5.69        9.15      4.46 o 
  -7   3  17        0.26        2.11      3.69 o 
  -6   3  17        2.56        0.69      2.96 o 
  -5   3  17      365.25      358.25      6.33 o 
  -4   3  17      789.57      763.36      9.50 o 
  -3   3  17        2.71       13.53      2.63 o 
  -2   3  17      237.67      233.25      4.42 o 
  -1   3  17        9.88       15.30      1.80 o 
   0   3  17       43.18       48.57      2.12 o 
   1   3  17      580.40      564.33      6.34 o 
   2   3  17       25.36       29.76      2.38 o 
   3   3  17      440.56      435.27      7.18 o 
   4   3  17      485.31      448.01      8.60 o 
   5   3  17        1.08        6.31      3.17 o 
   6   3  17      142.38      119.23      5.00 o 
   7   3  17      124.47      127.80      5.53 o 
   8   3  17       28.74       34.23      5.02 o 
   9   3  17       13.76       10.28      5.74 o 
  10   3  17        9.66       15.87      7.37 o 
  11   3  17        5.03        2.00      9.36 o 
 -12   4  17        3.39        1.78      8.12 o 
 -11   4  17        4.69        0.82      7.45 o 
 -10   4  17       10.57        1.89      6.78 o 
  -9   4  17       27.80       17.38      6.47 o 
  -8   4  17       66.90       64.00      5.68 o 
  -7   4  17       76.10       62.09      6.91 o 
  -6   4  17       52.22       53.12      4.48 o 
  -5   4  17       72.44       68.66      4.36 o 
  -4   4  17       10.97       14.28      3.60 o 
  -3   4  17        1.37        4.71      3.37 o 
  -2   4  17       56.13       51.32      3.40 o 
  -1   4  17       14.19       14.04      3.09 o 
   0   4  17       32.31       40.41      3.29 o 
   1   4  17       11.56       10.46      2.80 o 
   2   4  17       17.81       22.32      3.10 o 
   3   4  17       31.31       37.94      3.58 o 
   4   4  17        1.65        8.75      3.93 o 
   5   4  17        9.59       12.05      4.14 o 
   6   4  17        1.08        3.21      4.62 o 
   7   4  17        0.24        3.73      5.14 o 
   8   4  17       57.73       49.37      5.93 o 
   9   4  17       70.97       89.01      7.31 o 
  10   4  17        4.77       13.98      7.62 o 
 -10   5  17        5.25       -5.21      7.86 o 
  -9   5  17        0.08        3.82      7.06 o 
  -8   5  17       11.99       24.57      7.11 o 
  -7   5  17        7.81       11.28      6.98 o 
  -6   5  17       21.89       26.49      7.85 o 
  -5   5  17       95.32      108.64      7.09 o 
  -4   5  17       64.46       62.71      5.55 o 
  -3   5  17       42.73       44.00      5.19 o 
  -2   5  17        9.48       14.19      6.92 o 
  -1   5  17       22.82       23.62      4.75 o 
   0   5  17        2.51        1.98      4.63 o 
   1   5  17       66.26       57.64      5.15 o 
   2   5  17        0.71       -4.01      5.87 o 
   3   5  17       48.52       50.52      5.55 o 
   4   5  17       34.12       37.02      4.92 o 
   5   5  17       14.07       28.64      5.03 o 
   6   5  17       21.58       26.10      7.58 o 
   7   5  17       17.46       16.36      6.29 o 
   8   5  17        7.61       16.98      6.80 o 
  -8   6  17        0.01       -6.35      8.12 o 
  -7   6  17        0.59        2.80      7.67 o 
  -6   6  17        0.26        2.44      8.90 o 
  -5   6  17       22.43       32.04      8.30 o 
  -4   6  17        5.42        3.47      7.86 o 
  -3   6  17        4.47        8.84      7.53 o 
  -2   6  17        5.85        9.25      5.68 o 
  -1   6  17        0.63       -6.47      6.47 o 
   0   6  17       11.61       10.58      5.78 o 
   1   6  17       26.32       43.25      7.27 o 
   2   6  17        0.70        5.41      6.90 o 
   3   6  17       46.40       39.89      6.55 o 
   4   6  17       29.20       22.05      6.62 o 
   5   6  17       48.36       44.83      7.23 o 
   6   6  17       32.80       28.62      7.35 o 
  -2   7  17       17.43       20.26      9.61 o 
  -1   7  17        3.90        7.34     11.76 o 
   0   7  17       10.42        6.37      9.92 o 
 -14   0  18      112.90      141.09     18.96 o 
 -13   0  18        1.12        6.07     14.41 o 
 -12   0  18       89.86      121.36     16.69 o 
 -11   0  18       74.74       78.92      8.74 o 
 -10   0  18       71.33       82.10      8.20 o 
  -9   0  18      474.93      496.82     29.14 o 
  -8   0  18       20.17       13.47      4.51 o 
  -7   0  18        7.47       15.15      3.89 o 
  -6   0  18      501.24      545.05     17.09 o 
  -5   0  18      447.65      428.28      7.62 o 
  -4   0  18      410.48      396.61      7.32 o 
  -3   0  18     1900.81     1905.07     22.92 o 
  -2   0  18    11534.85    12267.61    155.95 o 
  -1   0  18     2110.55     2313.15     30.42 o 
   0   0  18     6616.67     6332.68    116.08 o 
   1   0  18     4684.23     4610.30    122.12 o 
   2   0  18     1181.03     1212.12     35.65 o 
   3   0  18     3733.75     3475.55     94.06 o 
   4   0  18     5099.34     5093.97     95.57 o 
   5   0  18       28.67       29.41      2.46 o 
   6   0  18     1006.55     1030.44     16.78 o 
   7   0  18      209.56      235.97     17.45 o 
   8   0  18        2.55       12.89      7.59 o 
   9   0  18      259.11      237.42     15.17 o 
  10   0  18       97.97      105.43     11.38 o 
  11   0  18       25.89       18.20     11.38 o 
  12   0  18        6.96       -3.03     12.89 o 
 -14   1  18        1.13       -3.41     11.80 o 
 -13   1  18       27.58       41.78      9.00 o 
 -12   1  18        6.32        0.85      7.29 o 
 -11   1  18        0.44       -0.69      6.67 o 
 -10   1  18        5.65        6.40      6.69 o 
  -9   1  18       29.62       30.03      4.16 o 
  -8   1  18        0.65       -3.07      3.07 o 
  -7   1  18      825.47      776.17     10.35 o 
  -6   1  18      985.50      986.19     12.25 o 
  -5   1  18      534.06      492.02      5.62 o 
  -4   1  18     2533.58     2443.67     21.64 o 
  -3   1  18     1186.32     1178.52     10.34 o 
  -2   1  18       50.88       35.65      1.43 o 
  -1   1  18      814.62      711.02      7.31 o 
   0   1  18      623.37      592.49      6.28 o 
   1   1  18       18.09       29.05      1.71 o 
   2   1  18     1741.56     1660.50     20.04 o 
   3   1  18     2037.05     1980.93     26.88 o 
   4   1  18       90.91       92.69      2.17 o 
   5   1  18     1923.69     1854.91     17.83 o 
   6   1  18     2251.70     2101.50     25.24 o 
   7   1  18      286.88      252.10      8.10 o 
   8   1  18      753.33      791.61     21.92 o 
   9   1  18      433.58      443.63     13.41 o 
  10   1  18       92.02       98.88      8.30 o 
  11   1  18      183.67      192.93     10.99 o 
  12   1  18       68.88       75.12      9.91 o 
 -13   2  18       11.56        8.63      8.74 o 
 -12   2  18       74.92       83.71     12.04 o 
 -11   2  18      223.40      205.05     17.76 o 
 -10   2  18       48.72       33.35      6.02 o 
  -9   2  18       11.06       14.59      5.09 o 
  -8   2  18       93.09       87.13      4.37 o 
  -7   2  18      382.11      332.09      6.58 o 
  -6   2  18      518.82      513.39      8.27 o 
  -5   2  18     1981.80     1877.42     22.12 o 
  -4   2  18       34.18       35.07      2.26 o 
  -3   2  18     1417.94     1336.39     13.34 o 
  -2   2  18     1686.94     1593.70     14.66 o 
  -1   2  18        3.91        5.97      1.42 o 
   0   2  18     1219.97     1149.86     10.80 o 
   1   2  18     3600.31     3497.25     32.57 o 
   2   2  18        5.64        4.71      1.75 o 
   3   2  18       41.45       41.70      2.23 o 
   4   2  18     1055.48     1029.58     10.72 o 
   5   2  18       88.93       89.50      3.67 o 
   6   2  18       72.92       69.11      4.07 o 
   7   2  18      398.64      369.99     12.48 o 
   8   2  18      159.54      135.99      7.20 o 
   9   2  18      458.18      448.30     12.52 o 
  10   2  18      201.17      193.86     11.00 o 
  11   2  18        1.88        3.82      8.53 o 
 -13   3  18       36.46       42.49     11.97 o 
 -12   3  18       41.55       43.85      9.11 o 
 -11   3  18        5.35       12.32      6.69 o 
 -10   3  18       93.02      101.78      7.16 o 
  -9   3  18        1.40       -3.83      5.38 o 
  -8   3  18       30.08       37.67      4.86 o 
  -7   3  18       27.34       30.51      3.46 o 
  -6   3  18      232.62      219.86      5.83 o 
  -5   3  18        3.00        7.66      2.82 o 
  -4   3  18      629.79      621.95      8.39 o 
  -3   3  18     1896.10     1864.50     18.40 o 
  -2   3  18       21.06       17.82      2.35 o 
  -1   3  18      474.16      440.43      5.91 o 
   0   3  18     1315.73     1258.95     14.27 o 
   1   3  18      285.37      288.94      4.75 o 
   2   3  18     2986.56     2976.46     30.08 o 
   3   3  18      542.44      498.13      7.74 o 
   4   3  18      430.26      455.72      6.91 o 
   5   3  18      901.28      915.97     12.06 o 
   6   3  18       32.18       40.36      4.25 o 
   7   3  18       22.46       32.06      4.68 o 
   8   3  18      384.37      407.42      9.90 o 
   9   3  18       55.11       51.99      7.12 o 
  10   3  18        0.99        2.60      7.34 o 
 -12   4  18       18.76       16.69     16.69 o 
 -11   4  18       37.59       21.19      7.45 o 
 -10   4  18       26.29        7.78      7.01 o 
  -9   4  18      108.79      100.23      6.62 o 
  -8   4  18      433.45      376.91      9.36 o 
  -7   4  18      357.42      293.79      7.57 o 
  -6   4  18      111.47      122.33      5.30 o 
  -5   4  18      592.22      552.29      9.38 o 
  -4   4  18        3.45       -0.52      3.63 o 
  -3   4  18      400.88      399.14      7.51 o 
  -2   4  18      344.45      336.56      6.96 o 
  -1   4  18        1.61       -2.92      2.92 o 
   0   4  18      516.51      512.86      9.15 o 
   1   4  18      548.25      515.67      8.37 o 
   2   4  18       22.88       19.85      3.47 o 
   3   4  18      184.56      195.16      5.02 o 
   4   4  18      244.12      243.44      7.86 o 
   5   4  18        2.53        1.07      4.20 o 
   6   4  18      142.36      159.46      6.34 o 
   7   4  18      207.95      233.38      8.32 o 
   8   4  18        2.49        6.89      5.59 o 
   9   4  18      126.38      139.94      8.46 o 
 -10   5  18        2.95        9.21      8.05 o 
  -9   5  18        6.33       -1.29      7.09 o 
  -8   5  18        0.19       -6.71      6.71 o 
  -7   5  18      130.41      131.81      8.12 o 
  -6   5  18       92.22       84.58      8.44 o 
  -5   5  18        2.21       -2.39      5.67 o 
  -4   5  18      122.18      140.47      6.48 o 
  -3   5  18      122.50      145.19      6.48 o 
  -2   5  18       24.72       35.58      4.59 o 
  -1   5  18      311.75      318.83      7.66 o 
   0   5  18      236.15      251.39      7.59 o 
   1   5  18       19.29        8.57      5.65 o 
   2   5  18       78.15       83.44      6.51 o 
   3   5  18       88.32       89.99      7.38 o 
   4   5  18        2.38       10.44      5.27 o 
   5   5  18      246.62      253.27      7.24 o 
   6   5  18      230.01      227.87      7.40 o 
   7   5  18        1.90       -5.99      5.99 o 
   8   5  18       24.55       28.31      6.94 o 
  -7   6  18        3.18        4.01      7.77 o 
  -6   6  18       14.18       15.57      8.58 o 
  -5   6  18       14.82       21.12      8.61 o 
  -4   6  18        0.18        4.55      7.73 o 
  -3   6  18       78.18       85.69      7.63 o 
  -2   6  18       49.95       60.26      7.28 o 
  -1   6  18        3.00        5.54      5.98 o 
   0   6  18       69.65       69.56      7.56 o 
   1   6  18      225.68      209.48     11.71 o 
   2   6  18       20.76       11.31      6.43 o 
   3   6  18       42.79       30.66      6.57 o 
   4   6  18       64.43       55.11      7.16 o 
   5   6  18        2.01       10.34      6.89 o 
 -14   1  19        3.90       22.00     11.80 o 
 -13   1  19       30.74       34.72      9.97 o 
 -12   1  19       30.08       18.03      7.53 o 
 -11   1  19        4.41       -5.98      6.47 o 
 -10   1  19      250.71      267.23     15.68 o 
  -9   1  19        6.32        2.33      3.94 o 
  -8   1  19        0.58       -0.57      3.22 o 
  -7   1  19       55.25       58.66      3.49 o 
  -6   1  19        0.60        5.59      2.29 o 
  -5   1  19      272.65      271.36      3.99 o 
  -4   1  19        2.23        3.92      1.40 o 
  -3   1  19        0.72        0.80      1.20 o 
  -2   1  19       17.42       14.72      1.34 o 
  -1   1  19       12.81       17.26      1.45 o 
   0   1  19        2.74        3.90      1.17 o 
   1   1  19      347.36      333.05      5.19 o 
   2   1  19       14.76       25.00      2.58 o 
   3   1  19       36.79       36.29      2.31 o 
   4   1  19       16.07       18.83      1.50 o 
   5   1  19      205.94      195.68      3.59 o 
   6   1  19      141.67      141.20      4.26 o 
   7   1  19       46.39       52.72      7.59 o 
   8   1  19       52.96       48.08      6.15 o 
   9   1  19        4.47        4.06      6.15 o 
  10   1  19       29.49       33.89      7.51 o 
  11   1  19        0.08       14.03      8.05 o 
 -13   2  19        6.69       -8.45      8.56 o 
 -12   2  19       10.67       -0.41      7.86 o 
 -11   2  19       67.19       67.40      8.56 o 
 -10   2  19        0.15        0.49      5.40 o 
  -9   2  19        7.64        6.73      5.83 o 
  -8   2  19       39.38       43.86      3.93 o 
  -7   2  19        0.54        2.59      3.28 o 
  -6   2  19        8.68       15.25      2.94 o 
  -5   2  19       51.40       65.29      3.16 o 
  -4   2  19      584.40      582.34      7.09 o 
  -3   2  19      582.79      595.03      7.02 o 
  -2   2  19      190.77      192.19      4.21 o 
  -1   2  19      422.92      417.23      4.65 o 
   0   2  19     1099.28     1111.53     10.52 o 
   1   2  19      208.12      196.29      3.52 o 
   2   2  19      125.37      122.17      3.01 o 
   3   2  19      513.85      507.46      6.57 o 
   4   2  19      498.28      493.56      6.20 o 
   5   2  19        5.76        4.62      2.85 o 
   6   2  19       11.95        6.45      3.38 o 
   7   2  19        0.23        1.74      5.31 o 
   8   2  19        1.78        8.35      5.22 o 
   9   2  19        0.17        4.93     11.00 o 
  10   2  19       15.02       20.82      9.86 o 
  11   2  19       18.93       14.55      9.07 o 
 -13   3  19        4.97       15.93     16.69 o 
 -12   3  19        1.06       -8.62      8.62 o 
 -11   3  19        2.74        2.17      6.47 o 
 -10   3  19        1.57        5.55      6.03 o 
  -9   3  19       95.77       93.26      6.90 o 
  -8   3  19       93.74       87.72      5.49 o 
  -7   3  19       49.21       50.52      3.65 o 
  -6   3  19       59.03       71.19      3.83 o 
  -5   3  19      119.05      108.32      3.91 o 
  -4   3  19        6.53        0.30      2.68 o 
  -3   3  19       32.51       42.14      2.84 o 
  -2   3  19       77.80       81.29      2.95 o 
  -1   3  19      104.63      103.59      3.02 o 
   0   3  19      132.41      134.07      3.26 o 
   1   3  19      356.85      326.96      5.56 o 
   2   3  19      973.01      928.49     10.94 o 
   3   3  19       47.97       55.44      3.16 o 
   4   3  19     1258.18     1188.92     13.65 o 
   5   3  19       73.76       78.90      4.06 o 
   6   3  19       23.03       22.25      4.45 o 
   7   3  19       49.51       52.04      5.26 o 
   8   3  19        1.89        4.93      6.88 o 
   9   3  19        1.19       -3.65      6.65 o 
  10   3  19        1.54       15.68      8.84 o 
 -11   4  19        8.40        4.87      7.43 o 
 -10   4  19        7.42        8.15      7.09 o 
  -9   4  19       40.54       43.36      6.16 o 
  -8   4  19      132.41      136.27      6.62 o 
  -7   4  19      106.63      101.33      5.50 o 
  -6   4  19        0.67        4.13      4.16 o 
  -5   4  19       15.29       26.33      4.10 o 
  -4   4  19      118.30      109.37      4.67 o 
  -3   4  19        9.55       15.96      3.37 o 
  -2   4  19      204.29      204.10      5.08 o 
  -1   4  19      216.24      201.95      4.87 o 
   0   4  19      140.01      144.39      4.74 o 
   1   4  19        5.05        3.56      3.82 o 
   2   4  19        1.72       -0.02      3.96 o 
   3   4  19       54.07       66.29      3.93 o 
   4   4  19       61.17       45.71      4.30 o 
   5   4  19       47.23       44.04      5.03 o 
   6   4  19        1.10       -2.46      4.73 o 
   7   4  19        2.26       13.90      5.39 o 
   8   4  19        2.27       -2.98      6.39 o 
   9   4  19        3.04       14.51      7.82 o 
 -10   5  19       22.89       16.98      9.42 o 
  -9   5  19        1.00        2.97      7.23 o 
  -8   5  19       50.53       41.79      8.54 o 
  -7   5  19       34.05       19.38      7.12 o 
  -6   5  19       39.49       34.33     10.06 o 
  -5   5  19       63.98       61.68      6.71 o 
  -4   5  19        0.25        2.40      5.04 o 
  -3   5  19       81.38       82.25      5.24 o 
  -2   5  19       99.53      106.99      5.29 o 
  -1   5  19        0.20        5.13      5.52 o 
   0   5  19      234.56      221.02      8.09 o 
   1   5  19      148.30      151.72     11.17 o 
   2   5  19       34.19       41.66      6.31 o 
   3   5  19        0.38        3.48      5.48 o 
   4   5  19      101.33       77.21      6.54 o 
   5   5  19        4.18        9.12      5.66 o 
   6   5  19       10.68       10.69      5.58 o 
   7   5  19        0.73        1.14      7.55 o 
  -7   6  19       15.16       10.12      9.42 o 
  -6   6  19       18.93       15.11      8.90 o 
  -5   6  19        0.49       -5.99      8.02 o 
  -4   6  19       63.03       53.88      7.57 o 
  -3   6  19       21.91       36.17      7.34 o 
  -2   6  19       10.25        5.67      6.71 o 
  -1   6  19       12.57       10.59      7.09 o 
   0   6  19        2.38        9.01      6.98 o 
   1   6  19        0.96        4.08      8.84 o 
   2   6  19       46.98       46.14      6.70 o 
   3   6  19       16.96       16.05      9.92 o 
   4   6  19        6.28        4.31      6.42 o 
   5   6  19       31.29       10.63      8.95 o 
 -14   0  20       30.17       20.48     15.17 o 
 -13   0  20        0.04      -12.89     14.41 o 
 -12   0  20       42.81       35.65     14.41 o 
 -11   0  20      264.38      257.90     18.20 o 
 -10   0  20       44.00       42.65      7.65 o 
  -9   0  20      265.61      302.74      9.88 o 
  -8   0  20      664.31      691.57     13.66 o 
  -7   0  20      438.13      419.46     13.23 o 
  -6   0  20     2156.89     2190.07     29.63 o 
  -5   0  20     4141.35     4286.09     55.70 o 
  -4   0  20      490.73      555.44      9.26 o 
  -3   0  20     6157.21     6385.52     73.94 o 
  -2   0  20     3639.08     3804.11     49.67 o 
  -1   0  20       45.67       56.94      2.19 o 
   0   0  20      741.19      704.07     15.11 o 
   1   0  20     2057.39     1997.95     56.13 o 
   2   0  20      145.90      165.36     11.38 o 
   3   0  20     7703.57     7527.58    198.73 o 
   4   0  20     4591.40     4658.09    125.91 o 
   5   0  20       56.12       58.71      3.06 o 
   6   0  20     1085.61     1098.81     21.72 o 
   7   0  20      951.41      925.40     27.31 o 
   8   0  20        3.80        8.34      7.59 o 
   9   0  20       28.42       35.65      9.10 o 
  10   0  20      124.21      135.78     12.14 o 
  11   0  20      166.08      181.29     14.41 o 
 -14   1  20       19.07       15.17     11.80 o 
 -13   1  20       13.31       11.90     10.99 o 
 -12   1  20        0.98        3.93     10.69 o 
 -11   1  20       67.64       80.41      7.80 o 
 -10   1  20      314.68      358.20     11.38 o 
  -9   1  20        4.38        2.31      4.40 o 
  -8   1  20      184.97      198.92      5.19 o 
  -7   1  20     1086.35     1077.58     15.85 o 
  -6   1  20      162.54      156.48      3.48 o 
  -5   1  20      618.33      593.20      8.46 o 
  -4   1  20     2220.12     2157.43     20.64 o 
  -3   1  20      864.50      928.27      8.55 o 
  -2   1  20      706.52      698.36      6.61 o 
  -1   1  20     3022.22     2908.19     27.14 o 
   0   1  20      696.44      649.86      7.33 o 
   1   1  20     1109.55     1099.16     13.76 o 
   2   1  20     2450.94     2427.86     28.92 o 
   3   1  20     1557.91     1535.42     18.85 o 
   4   1  20       18.76       22.45      1.98 o 
   5   1  20      325.87      357.85      5.20 o 
   6   1  20      122.62      130.24      4.51 o 
   7   1  20       11.84       12.52      4.83 o 
   8   1  20      173.59      182.24      8.30 o 
   9   1  20       43.73       52.35      6.97 o 
  10   1  20        1.25       12.14      6.97 o 
  11   1  20      183.99      182.74     11.00 o 
 -13   2  20        0.03       -8.56      8.56 o 
 -12   2  20       36.08       40.39      8.42 o 
 -11   2  20       64.33       65.64      8.00 o 
 -10   2  20       39.79       37.81      6.46 o 
  -9   2  20       67.60       79.37      5.39 o 
  -8   2  20      300.28      286.20      6.93 o 
  -7   2  20       90.49       85.66      3.56 o 
  -6   2  20     1075.94     1042.67     12.28 o 
  -5   2  20     1086.77     1122.19     11.99 o 
  -4   2  20      126.68      131.09      3.51 o 
  -3   2  20     1699.50     1685.03     16.59 o 
  -2   2  20     1128.43     1107.76     10.16 o 
  -1   2  20      136.92      146.21      2.86 o 
   0   2  20      592.04      599.30      9.29 o 
   1   2  20     1478.60     1488.93     14.72 o 
   2   2  20      196.57      204.20      4.01 o 
   3   2  20      531.95      508.37      6.58 o 
   4   2  20     2311.25     2329.94     23.97 o 
   5   2  20      121.62      139.24      4.42 o 
   6   2  20     1071.80     1047.15     17.94 o 
   7   2  20      702.10      712.13     17.83 o 
   8   2  20        0.52        3.03      5.90 o 
   9   2  20       91.92      105.14      8.30 o 
  10   2  20       26.72       29.45      8.30 o 
  11   2  20        1.44       -2.96      8.53 o 
 -12   3  20        5.11        6.19      8.74 o 
 -11   3  20        6.20       10.00      6.99 o 
 -10   3  20       70.85       71.03      6.90 o 
  -9   3  20       12.27       19.97      5.67 o 
  -8   3  20       32.98       44.45      3.97 o 
  -7   3  20      356.23      365.16      7.39 o 
  -6   3  20      463.41      438.96      7.44 o 
  -5   3  20        2.91        5.61      3.26 o 
  -4   3  20      314.22      314.86      5.41 o 
  -3   3  20      119.47       93.80      3.16 o 
  -2   3  20      244.79      244.77      4.67 o 
  -1   3  20      413.96      423.12      5.89 o 
   0   3  20      345.14      327.86      5.57 o 
   1   3  20        5.46        4.48      2.90 o 
   2   3  20     1166.54     1129.91     13.93 o 
   3   3  20     2252.99     2155.57     24.65 o 
   4   3  20      160.59      169.42      4.92 o 
   5   3  20     1702.57     1683.29     21.60 o 
   6   3  20      135.47      131.12      5.74 o 
   7   3  20       46.40       55.23      6.10 o 
   8   3  20      192.43      196.17      8.56 o 
   9   3  20       25.32       18.51      7.99 o 
  10   3  20        0.77       -4.74      8.84 o 
 -11   4  20       16.86        7.99      9.52 o 
 -10   4  20       11.27       -0.30      6.21 o 
  -9   4  20        1.39        2.39      5.73 o 
  -8   4  20       19.20       20.03      5.48 o 
  -7   4  20        5.24        3.45      4.62 o 
  -6   4  20       94.85       92.85      6.50 o 
  -5   4  20      126.30      125.62      5.19 o 
  -4   4  20        8.99        8.84      3.79 o 
  -3   4  20      808.63      840.22     10.93 o 
  -2   4  20     1738.84     1585.37     17.56 o 
  -1   4  20      105.06       95.95      4.38 o 
   0   4  20      736.19      750.34     10.66 o 
   1   4  20      719.50      698.44     11.44 o 
   2   4  20       11.37       15.91      4.25 o 
   3   4  20      231.83      243.98      5.79 o 
   4   4  20       82.98      101.11      4.57 o 
   5   4  20        1.89        0.88      4.21 o 
   6   4  20       61.85       79.53      5.60 o 
   7   4  20      123.30      113.46      6.32 o 
   8   4  20        2.70       11.49      7.37 o 
   9   4  20       30.64       46.19     13.57 o 
 -10   5  20       23.81       24.22      9.61 o 
  -9   5  20        5.67       25.80      7.54 o 
  -8   5  20        0.76       -1.87      6.71 o 
  -7   5  20        4.76       11.25      6.71 o 
  -6   5  20       31.13       34.01      8.97 o 
  -5   5  20        0.58        1.21      6.24 o 
  -4   5  20      118.64      119.75      5.77 o 
  -3   5  20        1.39       -4.34      4.56 o 
  -2   5  20       34.79       36.72      5.21 o 
  -1   5  20      101.94      109.15      5.95 o 
   0   5  20       42.59       37.83      6.03 o 
   1   5  20       89.31      100.62      6.71 o 
   2   5  20      230.45      234.86      8.42 o 
   3   5  20      105.06       94.44      6.36 o 
   4   5  20       13.38       17.24      5.73 o 
   5   5  20      164.11      171.48      7.50 o 
   6   5  20      125.55      137.36      7.47 o 
   7   5  20        3.70       15.35      7.21 o 
  -7   6  20        1.60       10.21      7.93 o 
  -6   6  20       10.55        8.09      8.32 o 
  -5   6  20       11.20        4.15     10.15 o 
  -4   6  20       11.02        6.86      8.30 o 
  -3   6  20      118.33      110.94     10.29 o 
  -2   6  20      118.09      125.93      9.77 o 
  -1   6  20       69.82       54.63      7.47 o 
   0   6  20       30.14       26.40      7.60 o 
   1   6  20      143.71      146.84      8.71 o 
   2   6  20       44.63       25.89      6.59 o 
   3   6  20       27.55       25.00      6.83 o 
   4   6  20      104.38      112.55     12.77 o 
 -13   1  21        4.13       -0.88     10.15 o 
 -12   1  21       42.21       33.39      8.12 o 
 -11   1  21      244.68      255.11     20.68 o 
 -10   1  21       22.98       25.89      6.35 o 
  -9   1  21      119.00      114.60      5.40 o 
  -8   1  21      470.79      468.47      8.14 o 
  -7   1  21      488.49      486.57      7.87 o 
  -6   1  21      311.59      278.96      7.59 o 
  -5   1  21       21.27       23.27      2.66 o 
  -4   1  21        0.34        0.21      1.91 o 
  -3   1  21      278.26      313.81      4.45 o 
  -2   1  21       73.96      104.67      2.77 o 
  -1   1  21       19.44       22.55      2.19 o 
   0   1  21       26.55       32.21      1.56 o 
   1   1  21      304.07      288.08      4.98 o 
   2   1  21      310.81      312.61      5.98 o 
   3   1  21       30.91       39.55      2.15 o 
   4   1  21       41.58       43.94      1.97 o 
   5   1  21       21.49       18.21      2.30 o 
   6   1  21       93.08       82.31      3.94 o 
   7   1  21        3.51       -1.14      4.93 o 
   8   1  21        4.67       15.55      5.90 o 
   9   1  21      107.47       98.89     11.76 o 
  10   1  21       21.46       29.24      7.51 o 
  11   1  21        5.47        7.96      8.05 o 
 -13   2  21        2.46        1.53      8.74 o 
 -12   2  21        0.60        0.07      7.86 o 
 -11   2  21        2.20        3.61      7.24 o 
 -10   2  21        3.33        0.23      5.38 o 
  -9   2  21        3.58       12.27      4.80 o 
  -8   2  21        1.20        1.95      3.80 o 
  -7   2  21      170.06      159.59      4.32 o 
  -6   2  21      317.54      306.90      7.63 o 
  -5   2  21       80.37       76.25      3.08 o 
  -4   2  21      149.44      141.34      4.16 o 
  -3   2  21       20.42       20.01      2.18 o 
  -2   2  21       71.92       77.74      2.34 o 
  -1   2  21        8.84        6.97      1.72 o 
   0   2  21     1009.48      990.28     10.30 o 
   1   2  21       38.37       39.32      2.16 o 
   2   2  21       59.55       60.98      3.01 o 
   3   2  21        0.71        2.48      2.11 o 
   4   2  21       43.30       48.78      2.72 o 
   5   2  21       11.46       14.96      3.62 o 
   6   2  21       34.34       28.29      4.70 o 
   7   2  21       16.79        3.29      5.61 o 
   8   2  21       17.11       10.26      8.34 o 
   9   2  21        5.89        6.45      7.96 o 
  10   2  21       10.10        7.21      8.05 o 
 -12   3  21        1.58       -1.43      8.74 o 
 -11   3  21        0.21       -6.81      6.81 o 
 -10   3  21        5.57       -4.42      6.25 o 
  -9   3  21       46.64       48.90      5.68 o 
  -8   3  21       30.11       29.44      3.82 o 
  -7   3  21        8.00        7.00      3.46 o 
  -6   3  21        8.58        5.47      4.72 o 
  -5   3  21       63.98       51.46      3.57 o 
  -4   3  21        0.11        0.11      2.73 o 
  -3   3  21        7.69        2.93      2.87 o 
  -2   3  21      330.65      322.16      5.36 o 
  -1   3  21      142.98      142.74      4.54 o 
   0   3  21      323.08      305.87      7.46 o 
   1   3  21       85.94       90.93      3.75 o 
   2   3  21       36.89       36.49      4.07 o 
   3   3  21      105.92      103.02      4.26 o 
   4   3  21      255.94      221.86      6.12 o 
   5   3  21      155.26      158.97      5.42 o 
   6   3  21       28.02       33.17      5.50 o 
   7   3  21       53.65       59.95      6.27 o 
   8   3  21        2.57        9.10      7.51 o 
   9   3  21       37.65       30.90     17.45 o 
  10   3  21       55.40       57.51      9.37 o 
 -11   4  21       14.26       20.62      6.92 o 
 -10   4  21       39.14       47.38      6.68 o 
  -9   4  21        1.15        1.87      5.82 o 
  -8   4  21       48.01       64.72      5.95 o 
  -7   4  21      194.51      188.00      7.92 o 
  -6   4  21       46.42       48.03      4.78 o 
  -5   4  21       29.04       38.22      4.41 o 
  -4   4  21        7.80        6.71      3.63 o 
  -3   4  21        1.25        5.60      3.38 o 
  -2   4  21        0.39        2.25      3.63 o 
  -1   4  21      330.90      333.76      6.93 o 
   0   4  21      101.70      109.19      5.20 o 
   1   4  21      288.04      286.08      7.29 o 
   2   4  21      175.87      176.52      6.02 o 
   3   4  21        2.87        2.09      4.00 o 
   4   4  21      197.28      171.19      5.29 o 
   5   4  21       66.35       74.09      4.94 o 
   6   4  21      101.15       99.19      6.84 o 
   7   4  21        6.12        3.92      6.98 o 
   8   4  21       62.29       69.25      8.42 o 
   9   4  21        6.43       26.55      9.65 o 
  -9   5  21        4.87       23.47      7.77 o 
  -8   5  21        2.09       -3.60      8.76 o 
  -7   5  21        0.02       -6.14      6.54 o 
  -6   5  21        2.36        0.87      7.30 o 
  -5   5  21        1.12        1.57      6.01 o 
  -4   5  21        1.04        0.83      4.74 o 
  -3   5  21       61.10       66.82      5.80 o 
  -2   5  21       56.97       54.24      5.66 o 
  -1   5  21        0.88        2.02      5.67 o 
   0   5  21       43.76       44.83      6.68 o 
   1   5  21       37.71       50.51      6.25 o 
   2   5  21       12.14       12.07      5.91 o 
   3   5  21       23.90       21.87      5.74 o 
   4   5  21       51.18       55.45      6.19 o 
   5   5  21        4.17        1.25      5.93 o 
   6   5  21       57.42       54.28      7.45 o 
   7   5  21      116.54      114.42      9.74 o 
  -7   6  21       13.99        6.28      7.95 o 
  -6   6  21        1.78       30.95     11.23 o 
  -5   6  21        7.48       15.59      8.26 o 
  -4   6  21        0.56       10.59      8.44 o 
  -3   6  21        3.52       -5.31      8.32 o 
  -2   6  21       15.08        3.78      8.30 o 
  -1   6  21       52.87       63.52      7.77 o 
   0   6  21       14.92       12.28      7.28 o 
   1   6  21       21.77       18.73      7.39 o 
   2   6  21       55.22       54.08      7.10 o 
   3   6  21       25.58       32.45      6.95 o 
   4   6  21        0.06       -6.06      9.25 o 
 -13   0  22        0.39       18.20     15.17 o 
 -12   0  22       76.48       50.06     15.17 o 
 -11   0  22       34.50       29.58     12.89 o 
 -10   0  22       15.44       -0.76     11.38 o 
  -9   0  22       79.12       87.77      8.30 o 
  -8   0  22      800.37      783.03     24.73 o 
  -7   0  22      111.27      114.11      7.44 o 
  -6   0  22     1633.66     1628.29     22.69 o 
  -5   0  22      420.32      404.65      7.59 o 
  -4   0  22      193.34      206.74      5.51 o 
  -3   0  22      387.95      320.99      7.14 o 
  -2   0  22       33.96       26.77      3.79 o 
  -1   0  22       90.06       98.43      3.56 o 
   0   0  22     2204.02     2107.52     32.18 o 
   1   0  22     2820.15     2848.25     78.13 o 
   2   0  22       83.34       75.85      9.86 o 
   3   0  22     3241.48     2963.55     81.92 o 
   4   0  22     2107.09     1862.17     54.61 o 
   5   0  22      296.85      283.24      6.43 o 
   6   0  22      792.45      799.99     16.63 o 
   7   0  22      698.64      656.88     21.24 o 
   8   0  22       16.02       15.17      7.59 o 
   9   0  22      329.07      375.47     17.45 o 
  10   0  22      262.84      237.42     15.17 o 
  11   0  22      113.50      113.78     13.65 o 
 -13   1  22       24.59       32.94     11.23 o 
 -12   1  22       26.56       12.14     10.19 o 
 -11   1  22        1.04       -5.54      6.85 o 
 -10   1  22       76.67       82.10      9.34 o 
  -9   1  22       85.27       81.91      5.04 o 
  -8   1  22      225.25      233.85      5.97 o 
  -7   1  22      431.99      443.99      6.63 o 
  -6   1  22      230.60      222.81      4.20 o 
  -5   1  22      458.58      452.51      6.11 o 
  -4   1  22     2101.98     2132.37     20.50 o 
  -3   1  22      171.11      187.26      3.18 o 
  -2   1  22     2514.07     2427.37     21.59 o 
  -1   1  22     3771.33     3724.30     36.92 o 
   0   1  22      297.64      315.22      4.26 o 
   1   1  22     1823.08     1741.81     21.23 o 
   2   1  22     2385.62     2392.67     28.62 o 
   3   1  22      252.09      234.16      5.58 o 
   4   1  22      355.80      382.16      6.59 o 
   5   1  22      393.92      385.13      7.77 o 
   6   1  22       59.02       58.56      4.44 o 
   7   1  22      626.18      594.96     14.48 o 
   8   1  22      359.99      368.68     11.52 o 
   9   1  22       44.63       50.48      8.72 o 
  10   1  22        1.59        4.61      8.72 o 
  11   1  22       46.58       48.01      8.84 o 
 -13   2  22        1.56       -6.53     12.44 o 
 -12   2  22       10.32       14.77      8.12 o 
 -11   2  22        0.74       13.44      7.24 o 
 -10   2  22       21.42       39.67      6.05 o 
  -9   2  22      148.24      151.42      5.70 o 
  -8   2  22       97.57      104.45      4.25 o 
  -7   2  22       41.07       45.92      3.43 o 
  -6   2  22      145.30      155.69      4.00 o 
  -5   2  22      570.62      570.82      7.36 o 
  -4   2  22       23.29       25.00      2.52 o 
  -3   2  22      194.76      179.58      4.44 o 
  -2   2  22     1414.29     1438.50     13.47 o 
  -1   2  22       25.77       31.01      2.27 o 
   0   2  22     4235.82     4157.37     38.67 o 
   1   2  22     1600.17     1540.67     15.19 o 
   2   2  22      751.09      750.00      8.86 o 
   3   2  22     2300.30     2261.92     23.19 o 
   4   2  22      756.77      734.81     10.77 o 
   5   2  22       99.15      119.38      6.55 o 
   6   2  22      648.69      673.21     23.68 o 
   7   2  22      360.39      342.66     21.24 o 
   8   2  22       47.82       52.29      6.97 o 
   9   2  22       86.02      101.60      8.30 o 
  10   2  22       42.82       43.13      8.58 o 
 -12   3  22        3.73       -3.40     10.82 o 
 -11   3  22       32.74       39.50      7.28 o 
 -10   3  22       19.43       18.48      6.52 o 
  -9   3  22       44.51       22.97      4.88 o 
  -8   3  22       82.62       89.62      4.43 o 
  -7   3  22      358.97      330.91      6.52 o 
  -6   3  22        1.11       -3.33      3.33 o 
  -5   3  22      228.23      223.92      4.99 o 
  -4   3  22       36.51       44.72      3.13 o 
  -3   3  22       69.19       62.16      3.08 o 
  -2   3  22      275.82      268.01      5.96 o 
  -1   3  22      633.64      628.52      9.12 o 
   0   3  22      200.34      186.60      4.82 o 
   1   3  22      167.00      192.02      5.82 o 
   2   3  22      380.15      374.50      6.99 o 
   3   3  22       45.43       41.93      4.52 o 
   4   3  22      199.10      213.51      7.17 o 
   5   3  22      141.71      155.25      7.23 o 
   6   3  22      123.47      109.36      9.33 o 
   7   3  22      100.26      112.60     10.62 o 
   8   3  22      231.97      241.54     10.99 o 
   9   3  22        7.95        7.14      8.30 o 
 -11   4  22       34.46       35.92     10.82 o 
 -10   4  22        1.39        3.09      6.21 o 
  -9   4  22       34.75       42.77      6.16 o 
  -8   4  22       61.06       70.35      6.24 o 
  -7   4  22       28.12       37.53      5.56 o 
  -6   4  22      246.19      279.21      7.20 o 
  -5   4  22      159.08      154.28      5.19 o 
  -4   4  22       18.68       20.06      3.79 o 
  -3   4  22      528.93      520.62     11.66 o 
  -2   4  22      230.76      233.25      6.13 o 
  -1   4  22       75.24       78.27      4.93 o 
   0   4  22      330.14      336.43      8.07 o 
   1   4  22       15.72       19.58      5.14 o 
   2   4  22       29.20       28.86      4.52 o 
   3   4  22      154.47      177.52      5.69 o 
   4   4  22      175.25      170.19      5.83 o 
   5   4  22       18.80       23.88      5.04 o 
   6   4  22      213.11      202.32      9.18 o 
   7   4  22      154.86      169.70      9.11 o 
   8   4  22        0.69        6.83      8.84 o 
  -9   5  22       19.96       13.75      7.44 o 
  -8   5  22       42.47       45.30      7.67 o 
  -7   5  22       83.97       81.29      7.76 o 
  -6   5  22       18.69       33.31      6.78 o 
  -5   5  22       92.52      110.44      6.13 o 
  -4   5  22      117.57      109.73      6.43 o 
  -3   5  22       43.44       41.87      5.66 o 
  -2   5  22       21.58       31.75      6.25 o 
  -1   5  22      213.64      216.51      8.42 o 
   0   5  22       19.74       22.16      5.95 o 
   1   5  22       81.81       83.77      8.55 o 
   2   5  22      233.32      221.30      8.59 o 
   3   5  22       52.38       52.88      5.96 o 
   4   5  22      109.93      132.14      7.22 o 
   5   5  22       76.31       93.20      7.50 o 
   6   5  22        1.10        6.06      8.23 o 
  -6   6  22       27.38       38.28     11.23 o 
  -5   6  22       50.39       58.00     12.24 o 
  -4   6  22        0.11       -4.41     10.45 o 
  -3   6  22       56.91       51.73      9.20 o 
  -2   6  22      107.15      109.23      9.92 o 
  -1   6  22       23.48       18.90      7.47 o 
   0   6  22       26.32       40.56      7.67 o 
   1   6  22       31.58       42.15      7.57 o 
   2   6  22        5.63        4.25      6.57 o 
   3   6  22       41.79       40.69      7.03 o 
   4   6  22       47.13       40.05      7.50 o 
 -13   1  23       40.21       47.18     11.52 o 
 -12   1  23        2.79        5.69     10.19 o 
 -11   1  23        2.55        1.77     16.69 o 
 -10   1  23       23.63       21.94     10.54 o 
  -9   1  23       47.21       40.89      4.64 o 
  -8   1  23       25.44       26.68      3.42 o 
  -7   1  23       23.89       27.64      3.11 o 
  -6   1  23       11.41       11.67      2.71 o 
  -5   1  23       53.42       60.20      2.75 o 
  -4   1  23        4.26        8.22      2.15 o 
  -3   1  23        0.62        4.21      1.59 o 
  -2   1  23       66.86       74.75      2.56 o 
  -1   1  23       87.06      109.39      7.19 o 
   0   1  23      254.65      247.45      3.85 o 
   1   1  23      138.51      155.97      4.22 o 
   2   1  23      238.03      238.70      4.58 o 
   3   1  23      231.10      219.24      4.88 o 
   4   1  23        0.53       -2.93      3.83 o 
   5   1  23       63.84       67.86      2.67 o 
   6   1  23      135.14      141.19      5.66 o 
   7   1  23       45.15       37.42      6.07 o 
   8   1  23        0.03        0.38      5.36 o 
   9   1  23        0.08        6.07      6.44 o 
  10   1  23       61.61       54.81     11.38 o 
 -13   2  23        3.94        1.54      8.74 o 
 -12   2  23        7.77       16.46     10.78 o 
 -11   2  23       89.15       93.45      8.23 o 
 -10   2  23        0.14        6.56      5.76 o 
  -9   2  23        0.70       -1.03      3.91 o 
  -8   2  23        1.15        1.61      3.47 o 
  -7   2  23       66.51       66.77      3.70 o 
  -6   2  23      301.66      277.58      5.77 o 
  -5   2  23      215.19      226.11      4.70 o 
  -4   2  23       66.10       66.50      2.95 o 
  -3   2  23       11.77       15.57      2.44 o 
  -2   2  23      125.04      132.26      3.49 o 
  -1   2  23      861.43      796.86      9.46 o 
   0   2  23      122.28      133.36      4.95 o 
   1   2  23      247.87      260.81      4.40 o 
   2   2  23      906.10      875.87     10.08 o 
   3   2  23       78.03       75.89      3.63 o 
   4   2  23      418.11      364.27      6.87 o 
   5   2  23       36.86       33.28      4.49 o 
   6   2  23        0.31        9.11      4.68 o 
   7   2  23        5.82        0.33      9.10 o 
   8   2  23        1.36        2.28     12.89 o 
   9   2  23        0.49        1.90      7.96 o 
  10   2  23        0.26       -4.97      7.76 o 
 -12   3  23        7.21       -2.24     10.36 o 
 -11   3  23        2.04       10.60      6.99 o 
 -10   3  23        0.42       -5.00      5.10 o 
  -9   3  23        2.67        3.58      5.94 o 
  -8   3  23        3.27        3.03      3.90 o 
  -7   3  23        0.07        4.69      3.59 o 
  -6   3  23      155.19      164.27      4.60 o 
  -5   3  23       31.55       29.11      3.27 o 
  -4   3  23      253.82      224.54      4.84 o 
  -3   3  23      925.56      868.97     10.59 o 
  -2   3  23      353.97      347.15      8.29 o 
  -1   3  23      160.39      165.32      5.82 o 
   0   3  23       76.38       79.99      3.69 o 
   1   3  23       46.75       60.58      3.73 o 
   2   3  23       19.64       19.32      3.44 o 
   3   3  23       23.66       27.20      3.76 o 
   4   3  23       22.73       38.75      4.57 o 
   5   3  23       82.62       76.02      7.23 o 
   6   3  23       14.29        8.72      6.44 o 
   7   3  23       73.04       71.60      7.76 o 
   8   3  23        0.37        0.38      7.51 o 
   9   3  23        4.30       14.56      9.10 o 
 -11   4  23       10.84        7.68      6.66 o 
 -10   4  23       38.72       34.31      6.70 o 
  -9   4  23       59.39       65.82      6.50 o 
  -8   4  23        9.15       11.95      5.83 o 
  -7   4  23       12.01       20.65      4.94 o 
  -6   4  23        0.65        3.29      4.57 o 
  -5   4  23       18.12       21.24      4.10 o 
  -4   4  23       84.84       90.38      4.94 o 
  -3   4  23       13.10       21.20      4.06 o 
  -2   4  23      242.44      239.75      6.91 o 
  -1   4  23       62.76       65.38      4.87 o 
   0   4  23       56.83       73.47      5.00 o 
   1   4  23        5.04        9.05      4.51 o 
   2   4  23      385.87      382.10      8.82 o 
   3   4  23      248.22      254.20      6.79 o 
   4   4  23        1.35        1.76      4.36 o 
   5   4  23      117.45      118.15      8.49 o 
   6   4  23       86.08       82.18      7.53 o 
   7   4  23       12.03        9.17      8.84 o 
   8   4  23       28.16       28.85     16.69 o 
  -9   5  23        7.26       11.28      9.39 o 
  -8   5  23        5.68        7.07      7.39 o 
  -7   5  23        8.61       10.36      8.17 o 
  -6   5  23        8.13       15.74      6.71 o 
  -5   5  23       32.73       30.83      5.87 o 
  -4   5  23        0.07        8.69      5.50 o 
  -3   5  23       30.61       22.65      7.01 o 
  -2   5  23       56.30       60.78      6.71 o 
  -1   5  23        4.27        7.71      5.97 o 
   0   5  23       36.52       43.54      6.41 o 
   1   5  23       56.76       63.09      6.60 o 
   2   5  23        7.24        7.81      7.99 o 
   3   5  23      116.15      106.35      6.65 o 
   4   5  23       21.10       19.56      6.05 o 
   5   5  23        0.91       -5.93      5.93 o 
   6   5  23        7.21        6.97      8.08 o 
  -6   6  23        0.46        8.81     10.99 o 
  -5   6  23       14.96       17.16     12.14 o 
  -4   6  23       45.60       44.75     11.80 o 
  -3   6  23        0.16       -8.71      8.90 o 
  -2   6  23      124.33      111.92      8.68 o 
  -1   6  23      158.40      145.09      9.09 o 
   0   6  23        4.05        4.17      7.45 o 
   1   6  23        2.61        7.76      9.42 o 
   2   6  23        4.42       -0.66      6.90 o 
   3   6  23        1.29       -1.14      7.74 o 
 -13   0  24      116.83      133.50     18.20 o 
 -12   0  24      229.68      219.21     18.96 o 
 -11   0  24       44.99       47.79     13.65 o 
 -10   0  24      312.39      354.23     21.24 o 
  -9   0  24       57.02       57.63      8.05 o 
  -8   0  24       15.94        5.11      5.39 o 
  -7   0  24      422.59      400.46     10.74 o 
  -6   0  24      743.58      738.95     11.98 o 
  -5   0  24      240.95      244.19      6.33 o 
  -4   0  24      112.41      104.86      4.04 o 
  -3   0  24     1377.07     1305.61     18.65 o 
  -2   0  24      154.44      169.19      5.26 o 
  -1   0  24      200.82      187.28      6.57 o 
   0   0  24     4220.49     4160.49     54.10 o 
   1   0  24     1525.62     1420.71     42.48 o 
   2   0  24      149.36      156.26     12.14 o 
   3   0  24       42.40       31.10      9.86 o 
   4   0  24       20.49       23.51      9.86 o 
   5   0  24      170.37      154.17      5.06 o 
   6   0  24      345.08      371.20      8.84 o 
   7   0  24      360.59      400.50     15.93 o 
   8   0  24       24.75       40.96      8.34 o 
   9   0  24      734.81      689.50     24.27 o 
  10   0  24      159.42      190.39     13.65 o 
 -13   1  24       25.80       17.07     11.26 o 
 -12   1  24        4.25       -4.61      9.91 o 
 -11   1  24      121.31      134.03     16.69 o 
 -10   1  24       98.93      107.71      7.47 o 
  -9   1  24       56.19       62.95      4.93 o 
  -8   1  24      629.12      655.17      8.79 o 
  -7   1  24      668.80      674.47      8.59 o 
  -6   1  24      153.73      155.51      3.92 o 
  -5   1  24      705.78      723.76      8.45 o 
  -4   1  24     1620.18     1644.38     16.27 o 
  -3   1  24       52.09       62.39      3.05 o 
  -2   1  24      158.19      148.22      3.61 o 
  -1   1  24     1915.64     1983.65     20.28 o 
   0   1  24       87.11      104.58      2.63 o 
   1   1  24     1723.64     1652.66     20.28 o 
   2   1  24     1421.37     1465.29     20.62 o 
   3   1  24        5.83        6.91      2.52 o 
   4   1  24     1208.06     1175.09     17.18 o 
   5   1  24      815.66      783.74     10.02 o 
   6   1  24        5.00        7.33      7.03 o 
   7   1  24      187.15      208.74     16.31 o 
   8   1  24      153.25      155.35     25.41 o 
   9   1  24      145.84      139.46      8.30 o 
  10   1  24        6.60       15.17      7.51 o 
 -13   2  24        0.18       11.76     11.26 o 
 -12   2  24        0.85        0.59      8.30 o 
 -11   2  24        0.41       -1.56      7.24 o 
 -10   2  24       11.40        7.92      5.93 o 
  -9   2  24      253.09      246.11      5.88 o 
  -8   2  24      128.21      126.24      4.62 o 
  -7   2  24        1.35       -3.21      3.21 o 
  -6   2  24       95.09       91.60      3.57 o 
  -5   2  24      260.01      257.32      7.60 o 
  -4   2  24      400.28      417.33      6.92 o 
  -3   2  24      889.58      868.21     11.43 o 
  -2   2  24      622.86      605.02      8.58 o 
  -1   2  24      223.62      237.51      5.77 o 
   0   2  24     1025.10     1007.06     11.42 o 
   1   2  24     1175.60     1145.08     12.57 o 
   2   2  24        6.34        7.20      2.37 o 
   3   2  24     1521.56     1499.93     19.00 o 
   4   2  24      332.76      304.79      6.27 o 
   5   2  24       16.07       20.37      4.21 o 
   6   2  24      199.04      213.43     21.52 o 
   7   2  24      106.01      111.45     19.34 o 
   8   2  24        8.67       13.65      6.44 o 
   9   2  24      273.51      292.43     12.34 o 
  10   2  24      160.74      149.97     10.19 o 
 -12   3  24        0.39       -7.37      7.37 o 
 -11   3  24        9.94       12.52      5.87 o 
 -10   3  24        7.19        9.33      5.19 o 
  -9   3  24        0.00        0.43      4.88 o 
  -8   3  24      127.22      122.05      4.91 o 
  -7   3  24       38.40       44.92      4.26 o 
  -6   3  24        1.12        8.80      4.16 o 
  -5   3  24      791.39      795.39      9.82 o 
  -4   3  24      813.89      736.60      9.68 o 
  -3   3  24       42.58       53.13      3.39 o 
  -2   3  24      976.23      920.00     12.12 o 
  -1   3  24      877.87      870.47     11.64 o 
   0   3  24       18.28       22.20      3.37 o 
   1   3  24      591.64      590.81      9.09 o 
   2   3  24      536.62      565.38      8.95 o 
   3   3  24       87.69       83.88      4.63 o 
   4   3  24      363.88      377.78     12.60 o 
   5   3  24      412.44      393.52     17.74 o 
   6   3  24       46.65       42.28      9.10 o 
   7   3  24      132.72      132.35     18.58 o 
   8   3  24      245.15      239.78     11.23 o 
   9   3  24        1.08        1.37      8.30 o 
 -11   4  24        5.15        6.11      8.32 o 
 -10   4  24        4.64        2.44     10.38 o 
  -9   4  24       24.72       24.39      6.30 o 
  -8   4  24       50.03       46.18      6.36 o 
  -7   4  24        9.24       17.13      5.09 o 
  -6   4  24       62.86       58.78      4.72 o 
  -5   4  24       42.36       40.24      4.72 o 
  -4   4  24        4.91       10.99      4.20 o 
  -3   4  24      170.65      175.80      6.29 o 
  -2   4  24       48.47       52.09      4.88 o 
  -1   4  24      115.42      117.84      5.68 o 
   0   4  24      541.63      551.35     10.07 o 
   1   4  24      318.49      306.71     13.02 o 
   2   4  24      175.75      167.23      6.28 o 
   3   4  24      920.35      904.04     20.64 o 
   4   4  24      207.32      174.08      6.75 o 
   5   4  24       36.08       29.62      5.98 o 
   6   4  24      257.30      248.28     11.76 o 
   7   4  24       59.61       53.12      9.37 o 
   8   4  24        1.54        5.17      8.84 o 
  -9   5  24       11.56       15.31      9.42 o 
  -8   5  24        0.56       -1.92      8.17 o 
  -7   5  24       23.60       12.89      9.86 o 
  -6   5  24        0.05        0.68      6.68 o 
  -5   5  24      137.35      132.63      7.16 o 
  -4   5  24      249.60      245.75      9.27 o 
  -3   5  24       27.46       20.92      6.61 o 
  -2   5  24      109.75      112.10      7.39 o 
  -1   5  24      367.61      369.45     13.36 o 
   0   5  24       51.36       51.48      6.54 o 
   1   5  24      155.60      164.68      8.03 o 
   2   5  24      204.75      211.36      8.78 o 
   3   5  24        2.44        0.23      5.75 o 
   4   5  24       49.67       54.82      6.43 o 
   5   5  24       45.96       55.75      7.63 o 
   6   5  24        4.24        9.39      8.42 o 
  -5   6  24       12.57        4.04     11.52 o 
  -4   6  24        3.31       -0.71      9.82 o 
  -3   6  24       23.07       22.98      9.34 o 
  -2   6  24       17.40       27.98      7.66 o 
  -1   6  24       22.00       19.25      7.77 o 
   0   6  24       53.19       56.39      8.12 o 
   1   6  24        5.84        2.85      7.30 o 
   2   6  24       15.06       10.01      6.97 o 
 -13   1  25        0.04        5.61     10.99 o 
 -12   1  25       22.22       21.24     10.19 o 
 -11   1  25       13.35       16.04      9.48 o 
 -10   1  25        1.17       11.57      9.10 o 
  -9   1  25       50.08       46.46      4.24 o 
  -8   1  25        7.28       13.52      3.48 o 
  -7   1  25        0.04        0.27      3.05 o 
  -6   1  25      108.85      104.19      3.75 o 
  -5   1  25        9.54        8.51      2.36 o 
  -4   1  25      117.74      137.73      3.73 o 
  -3   1  25        4.72        7.13      2.87 o 
  -2   1  25       88.61       86.33      3.13 o 
  -1   1  25        4.22       13.54      2.05 o 
   0   1  25      179.15      179.67      3.53 o 
   1   1  25      291.27      288.76      6.20 o 
   2   1  25        3.39        6.99      4.22 o 
   3   1  25       15.03       16.55      4.05 o 
   4   1  25        9.01       13.47      6.13 o 
   5   1  25       41.63       41.10      2.67 o 
   6   1  25       19.17       21.40      4.25 o 
   7   1  25        4.37       -4.93      5.69 o 
   8   1  25        0.14        1.14      5.90 o 
   9   1  25        0.08        2.28      6.83 o 
  10   1  25        8.83        3.41      7.51 o 
 -12   2  25        4.46       15.93     10.45 o 
 -11   2  25       21.34       18.36      7.56 o 
 -10   2  25        9.65       -2.89      5.84 o 
  -9   2  25        0.03        3.09      3.90 o 
  -8   2  25        0.70       -0.79      3.66 o 
  -7   2  25        2.17        7.12      3.37 o 
  -6   2  25       45.13       43.32      3.27 o 
  -5   2  25        1.43       -2.37      2.66 o 
  -4   2  25       40.52       47.34      3.12 o 
  -3   2  25        0.33        4.45      3.05 o 
  -2   2  25        5.16        9.75      2.77 o 
  -1   2  25       87.72       88.09      3.60 o 
   0   2  25      289.52      288.83      6.36 o 
   1   2  25      187.72      168.11      6.28 o 
   2   2  25       11.68       10.44      2.64 o 
   3   2  25       11.44       10.26      2.90 o 
   4   2  25       85.82       71.86      4.33 o 
   5   2  25      107.88      100.80      5.61 o 
   6   2  25        5.68        7.77      4.68 o 
   7   2  25       92.92      100.09      7.23 o 
   8   2  25       25.00       23.51      6.97 o 
   9   2  25        6.03        8.34      7.51 o 
 -12   3  25        7.89        3.13      7.65 o 
 -11   3  25        1.67       -0.80      6.73 o 
 -10   3  25        4.62        5.01      5.44 o 
  -9   3  25       57.73       63.75      5.51 o 
  -8   3  25       11.00        3.64      4.03 o 
  -7   3  25       17.77       31.23      4.16 o 
  -6   3  25       41.63       43.77      3.69 o 
  -5   3  25        2.52        2.67      3.37 o 
  -4   3  25        0.94        0.64      3.25 o 
  -3   3  25       83.58       76.71      4.21 o 
  -2   3  25        5.27        6.31      3.44 o 
  -1   3  25       55.41       58.12      3.86 o 
   0   3  25        2.31        3.56      3.39 o 
   1   3  25        5.52       18.07      3.50 o 
   2   3  25       72.96       68.69      4.36 o 
   3   3  25        7.20        6.43      3.96 o 
   4   3  25       41.48       48.00      5.49 o 
   5   3  25        0.36        9.21      5.49 o 
   6   3  25      222.28      206.54      9.61 o 
   7   3  25       22.42       37.30      7.96 o 
   8   3  25        0.26       17.16      7.76 o 
   9   3  25        5.96        3.44      8.53 o 
 -10   4  25        0.26        1.66      6.51 o 
  -9   4  25        7.10        6.79      6.30 o 
  -8   4  25        7.28        6.09      5.72 o 
  -7   4  25        0.68        2.28      4.61 o 
  -6   4  25        0.00        2.27      4.71 o 
  -5   4  25      187.94      208.35      6.43 o 
  -4   4  25      123.86      125.32      6.02 o 
  -3   4  25        3.45        7.79      4.80 o 
  -2   4  25      110.39      111.50      5.62 o 
  -1   4  25       30.71       42.12      4.77 o 
   0   4  25        6.06       -2.69      4.51 o 
   1   4  25       87.92      100.12      5.61 o 
   2   4  25        2.46        9.70      4.83 o 
   3   4  25        0.20        4.17      4.87 o 
   4   4  25        2.27       -3.42      6.79 o 
   5   4  25      135.63      136.06     10.79 o 
   6   4  25       18.31       15.34      8.30 o 
   7   4  25       76.06       77.68      9.61 o 
  -8   5  25        1.90        0.67      8.46 o 
  -7   5  25        1.70       15.17      8.14 o 
  -6   5  25        9.05        6.28      8.44 o 
  -5   5  25       20.12       15.94      6.98 o 
  -4   5  25        9.73       16.47      6.69 o 
  -3   5  25       93.28       97.26      7.48 o 
  -2   5  25       20.93       27.01      6.52 o 
  -1   5  25       24.92       29.78      6.63 o 
   0   5  25       97.26      107.91      8.32 o 
   1   5  25       65.91       76.80      7.88 o 
   2   5  25       23.19       20.14      6.43 o 
   3   5  25      106.80      119.81      6.93 o 
   4   5  25       25.72       35.83      8.56 o 
   5   5  25       26.38       19.67      8.14 o 
  -5   6  25       22.37       17.64     11.52 o 
  -4   6  25       38.44       38.16      9.77 o 
  -3   6  25        3.05       11.88      9.20 o 
  -2   6  25       39.89       33.61      8.04 o 
  -1   6  25       15.86       22.30      7.85 o 
   0   6  25        0.57       -6.74      7.56 o 
   1   6  25        1.18       -3.88      7.62 o 
   2   6  25       13.16       15.65      7.09 o 
 -13   0  26        0.99       -4.55     15.17 o 
 -12   0  26      143.43      149.43     17.45 o 
 -11   0  26       84.90       78.13     14.41 o 
 -10   0  26       37.69       46.09      7.29 o 
  -9   0  26      287.31      282.26     23.04 o 
  -8   0  26       31.35       21.25      9.66 o 
  -7   0  26      253.68      238.55     13.32 o 
  -6   0  26      151.29      186.09      7.19 o 
  -5   0  26        8.99        3.89      3.98 o 
  -4   0  26      931.26      933.44     21.74 o 
  -3   0  26     1375.21     1402.07     23.43 o 
  -2   0  26       97.10      131.96      4.19 o 
  -1   0  26      450.77      442.73     10.51 o 
   0   0  26     2299.98     2209.18     34.22 o 
   1   0  26      362.77      383.05     19.72 o 
   2   0  26      123.57      121.36     11.38 o 
   3   0  26      705.91      656.88     25.79 o 
   4   0  26       47.31       48.55     11.38 o 
   5   0  26     1247.62     1157.51     38.68 o 
   6   0  26     1039.23     1024.21     34.51 o 
   7   0  26       81.01       95.57      8.34 o 
   8   0  26       18.58       31.10      8.34 o 
   9   0  26      104.21       97.09     10.62 o 
  10   0  26        0.62       -1.52     10.62 o 
 -13   1  26        0.20      -10.73     10.73 o 
 -12   1  26        1.59        4.55     10.19 o 
 -11   1  26       35.05       37.49     10.24 o 
 -10   1  26       56.62       57.95      5.77 o 
  -9   1  26        0.91       -1.65      4.43 o 
  -8   1  26      112.08      124.10      6.75 o 
  -7   1  26      525.51      505.79      7.46 o 
  -6   1  26      422.07      426.57      7.01 o 
  -5   1  26      241.20      222.80      7.44 o 
  -4   1  26      549.32      538.42      9.05 o 
  -3   1  26      173.45      174.05      5.08 o 
  -2   1  26     2466.22     2454.25     25.13 o 
  -1   1  26      309.05      317.68      5.65 o 
   0   1  26      666.05      648.96      7.72 o 
   1   1  26      878.24      832.83     11.25 o 
   2   1  26      910.14      898.54     13.59 o 
   3   1  26        2.93       -1.10      3.50 o 
   4   1  26     1447.32     1413.61     20.53 o 
   5   1  26      761.42      750.35     14.56 o 
   6   1  26       56.42       57.45      6.03 o 
   7   1  26      315.89      300.85     17.83 o 
   8   1  26       67.57       53.77      6.69 o 
   9   1  26       49.50       61.90      7.51 o 
  10   1  26       91.15       95.37     10.62 o 
 -12   2  26        1.78       -1.40      8.30 o 
 -11   2  26        3.13        7.40      5.95 o 
 -10   2  26       10.25        9.01      5.01 o 
  -9   2  26       16.32       18.76      4.14 o 
  -8   2  26       27.34       21.42      3.81 o 
  -7   2  26       11.61       21.39      3.60 o 
  -6   2  26      185.87      193.41      7.96 o 
  -5   2  26        0.99        2.46      3.03 o 
  -4   2  26      862.21      884.23     13.23 o 
  -3   2  26      674.84      648.30      9.39 o 
  -2   2  26      211.83      205.79      5.14 o 
  -1   2  26     1084.72     1097.01     13.64 o 
   0   2  26      348.13      361.38      5.78 o 
   1   2  26        9.95        6.70      2.62 o 
   2   2  26      203.26      208.67      5.37 o 
   3   2  26      258.87      255.96      5.83 o 
   4   2  26       70.39       55.73      4.36 o 
   5   2  26      142.81      166.10      6.15 o 
   6   2  26      524.79      515.48     12.01 o 
   7   2  26       24.98       19.72      6.15 o 
   8   2  26       27.87       22.76      6.97 o 
   9   2  26      136.95      148.91     12.14 o 
 -11   3  26       29.55       37.61      6.27 o 
 -10   3  26       14.02       18.31      5.50 o 
  -9   3  26        2.01       15.55      5.14 o 
  -8   3  26       77.67       92.09      4.87 o 
  -7   3  26       15.74       17.13      4.77 o 
  -6   3  26       26.61       31.93      3.97 o 
  -5   3  26      257.95      266.13      6.08 o 
  -4   3  26      222.37      223.54      5.87 o 
  -3   3  26       61.11       53.95      3.96 o 
  -2   3  26      571.75      594.53      9.22 o 
  -1   3  26      622.88      595.79      9.19 o 
   0   3  26      144.99      130.13      4.81 o 
   1   3  26     1021.01      986.54     14.43 o 
   2   3  26      827.39      799.85     11.42 o 
   3   3  26        0.87       -3.70      5.34 o 
   4   3  26      319.63      345.66     23.37 o 
   5   3  26      637.94      614.35     13.95 o 
   6   3  26       11.50       17.29      6.01 o 
   7   3  26      213.27      225.03     21.24 o 
   8   3  26      110.13      124.31     12.89 o 
 -10   4  26       26.74       28.32      6.61 o 
  -9   4  26       13.36       11.91      8.55 o 
  -8   4  26        9.23       17.16      6.81 o 
  -7   4  26        9.84       11.75      6.41 o 
  -6   4  26       53.64       59.62      5.27 o 
  -5   4  26       91.72       93.54      6.09 o 
  -4   4  26       67.19       80.26      6.77 o 
  -3   4  26      277.98      296.69      8.20 o 
  -2   4  26       13.78       14.20      4.80 o 
  -1   4  26       30.10       39.07      5.58 o 
   0   4  26      126.63      121.45      5.80 o 
   1   4  26       88.91       82.88      5.75 o 
   2   4  26       24.38       23.74      5.08 o 
   3   4  26      245.60      225.08      7.18 o 
   4   4  26      125.50      101.68      7.66 o 
   5   4  26      150.70      141.93      8.62 o 
   6   4  26      184.76      182.75     10.99 o 
   7   4  26        1.05       15.65      8.84 o 
  -8   5  26       58.07       67.27     12.06 o 
  -7   5  26       23.25       22.87     16.31 o 
  -6   5  26        5.66        6.11      7.16 o 
  -5   5  26       64.04       67.89      7.66 o 
  -4   5  26       48.47       54.61      7.19 o 
  -3   5  26        1.43        3.57      6.90 o 
  -2   5  26       73.90       91.38      7.37 o 
  -1   5  26       41.51       44.01      6.90 o 
   0   5  26       21.07       33.74      6.52 o 
   1   5  26       15.62       17.19      6.61 o 
   2   5  26       73.80       74.47      7.36 o 
   3   5  26        7.82        7.53      7.12 o 
   4   5  26       55.51       67.44     16.79 o 
   5   5  26       53.79       54.73     11.65 o 
  -4   6  26        5.83        6.36      9.48 o 
  -3   6  26       74.04       76.91     10.05 o 
  -2   6  26        7.37       10.61      7.85 o 
  -1   6  26       17.81       30.50      9.63 o 
   0   6  26       27.67       19.94     10.84 o 
   1   6  26        6.82        5.18     11.82 o 
 -13   1  27       15.94        3.03     19.72 o 
 -12   1  27        0.02       -9.91      9.91 o 
 -11   1  27        0.17        1.16      6.35 o 
 -10   1  27        5.33        7.25      5.62 o 
  -9   1  27       26.26       29.70      5.33 o 
  -8   1  27       45.89       40.28      4.20 o 
  -7   1  27      126.07      116.71      4.05 o 
  -6   1  27       22.21       25.26      3.37 o 
  -5   1  27       81.07       84.87      4.46 o 
  -4   1  27       99.60      103.41      4.48 o 
  -3   1  27      429.68      404.73     10.88 o 
  -2   1  27      102.10      104.41      3.90 o 
  -1   1  27      697.21      710.61      8.54 o 
   0   1  27      154.34      162.66      4.92 o 
   1   1  27     1182.16     1144.48     13.22 o 
   2   1  27      484.82      462.70      8.52 o 
   3   1  27       71.93       68.52      3.19 o 
   4   1  27       26.98       24.44      3.94 o 
   5   1  27        0.32        2.11      2.60 o 
   6   1  27       10.40       12.48      4.28 o 
   7   1  27        0.35       10.62      5.36 o 
   8   1  27       15.20       17.45      5.90 o 
   9   1  27        1.08        8.72      7.96 o 
 -12   2  27        5.13       -6.07      7.23 o 
 -11   2  27        7.15        9.60      7.01 o 
 -10   2  27       21.90       15.96      5.23 o 
  -9   2  27       25.02       21.70      4.33 o 
  -8   2  27        3.40        8.96      3.77 o 
  -7   2  27       11.32       17.28      3.66 o 
  -6   2  27      473.49      465.91      9.58 o 
  -5   2  27      106.72      113.06      4.52 o 
  -4   2  27       99.31      103.62      4.28 o 
  -3   2  27        9.00        8.46      3.28 o 
  -2   2  27       16.64       14.89      3.21 o 
  -1   2  27      128.52      135.22      4.16 o 
   0   2  27       62.51       66.94      3.68 o 
   1   2  27       68.31       66.14      3.63 o 
   2   2  27      138.04      140.96      4.49 o 
   3   2  27        0.37        3.54      3.94 o 
   4   2  27       61.20       68.98      4.72 o 
   5   2  27       55.90       60.50      6.57 o 
   6   2  27        0.94        5.50      4.89 o 
   7   2  27        1.24       -3.03      5.90 o 
   8   2  27        0.28       -4.28      6.69 o 
   9   2  27        6.30       -3.76      7.23 o 
 -11   3  27       24.30       30.46      6.20 o 
 -10   3  27       11.06       12.93      5.66 o 
  -9   3  27       42.77       47.67      5.09 o 
  -8   3  27        8.83        4.13      4.16 o 
  -7   3  27        8.93       -1.03      4.62 o 
  -6   3  27      125.67      125.19      5.93 o 
  -5   3  27        0.18        0.15      3.91 o 
  -4   3  27       88.58       82.95      4.62 o 
  -3   3  27       41.56       41.16      4.05 o 
  -2   3  27       22.84       24.82      3.79 o 
  -1   3  27       38.11       41.94      3.84 o 
   0   3  27      107.18      104.25      4.55 o 
   1   3  27       20.90       33.96      3.96 o 
   2   3  27      137.33      122.82      5.15 o 
   3   3  27      116.55      100.44      5.78 o 
   4   3  27      110.53      122.32     10.68 o 
   5   3  27       82.09       65.27      6.52 o 
   6   3  27       75.48       73.15      7.04 o 
   7   3  27       22.24       39.61      7.76 o 
   8   3  27       15.53       11.46     13.27 o 
 -10   4  27        6.80       13.23      7.67 o 
  -9   4  27       11.47       21.21      7.28 o 
  -8   4  27       54.39       72.17      6.75 o 
  -7   4  27       17.65       27.93      6.90 o 
  -6   4  27       10.85       13.37      5.54 o 
  -5   4  27      147.42      143.54      6.70 o 
  -4   4  27       98.80       97.74      6.09 o 
  -3   4  27        0.32        4.61      4.94 o 
  -2   4  27      158.51      171.35      8.34 o 
  -1   4  27      121.56      122.64      5.94 o 
   0   4  27       12.17       15.57      4.89 o 
   1   4  27      231.98      226.07      9.79 o 
   2   4  27      136.43      141.40      6.41 o 
   3   4  27        0.69        3.49      5.11 o 
   4   4  27       96.63       90.66      7.73 o 
   5   4  27       28.53       34.56      7.28 o 
   6   4  27        4.19        7.02      8.30 o 
   7   4  27       12.29       -8.00     17.07 o 
  -8   5  27        1.96        8.72     11.26 o 
  -7   5  27       10.00       62.20     16.69 o 
  -6   5  27       55.49       56.07      9.18 o 
  -5   5  27        4.62       13.30      7.06 o 
  -4   5  27       84.02       90.52      7.66 o 
  -3   5  27       36.05       44.13      6.99 o 
  -2   5  27       64.52       78.27      7.48 o 
  -1   5  27        2.73        6.00      6.77 o 
   0   5  27      184.15      175.44      8.53 o 
   1   5  27       89.97       98.64      7.51 o 
   2   5  27        5.20        2.88      6.63 o 
   3   5  27       30.13       39.17      7.06 o 
   4   5  27       17.30       11.87      9.95 o 
  -3   6  27       34.49       23.51      9.48 o 
  -2   6  27        1.64       -2.90      7.77 o 
  -1   6  27        2.67        0.92      7.66 o 
   0   6  27        2.23       16.69     16.69 o 
 -12   0  28        2.96       -1.36     10.45 o 
 -11   0  28       45.90       45.52      9.65 o 
 -10   0  28       47.61       45.51      7.42 o 
  -9   0  28      366.36      409.21     25.29 o 
  -8   0  28       45.94       42.32      6.39 o 
  -7   0  28      144.82      159.98      8.39 o 
  -6   0  28      333.13      344.88     25.79 o 
  -5   0  28       36.54       39.86      6.56 o 
  -4   0  28       10.62        8.99      5.46 o 
  -3   0  28     1499.22     1616.96     37.77 o 
  -2   0  28      651.83      701.16     11.28 o 
  -1   0  28      442.22      454.28     15.11 o 
   0   0  28      541.17      552.38     10.16 o 
   1   0  28      227.02      188.11     14.41 o 
   2   0  28      880.74      883.68     31.10 o 
   3   0  28      627.68      636.40     25.79 o 
   4   0  28       70.33       59.16     12.89 o 
   5   0  28      308.00      324.65     19.72 o 
   6   0  28      247.44      218.42      9.17 o 
   7   0  28       80.65       75.85      8.34 o 
   8   0  28       13.65        7.59      7.59 o 
   9   0  28        8.64       15.93      9.10 o 
 -12   1  28       45.24       47.81      8.15 o 
 -11   1  28        3.92       -2.27      6.81 o 
 -10   1  28       15.47       17.41      5.15 o 
  -9   1  28        5.40        1.10      4.58 o 
  -8   1  28       28.75       31.57      4.16 o 
  -7   1  28      113.91      110.43      4.60 o 
  -6   1  28      123.29      120.03      5.29 o 
  -5   1  28      599.88      601.04     10.18 o 
  -4   1  28       66.00       63.12      5.17 o 
  -3   1  28       78.47       66.30      6.87 o 
  -2   1  28     1367.98     1321.41     17.31 o 
  -1   1  28     1711.17     1696.48     20.33 o 
   0   1  28      248.82      248.88      4.74 o 
   1   1  28      777.74      786.21      9.74 o 
   2   1  28      647.32      660.43     10.86 o 
   3   1  28       13.18       16.50      2.72 o 
   4   1  28      453.84      452.22      9.57 o 
   5   1  28      117.60      127.07      3.92 o 
   6   1  28      102.05      119.57      7.04 o 
   7   1  28      364.56      368.44     22.00 o 
   8   1  28       74.33       64.36     15.93 o 
   9   1  28      115.69      135.02      8.58 o 
 -12   2  28        9.63       -2.49      7.54 o 
 -11   2  28        0.11       -3.22      6.81 o 
 -10   2  28       81.79       76.53      6.64 o 
  -9   2  28       64.96       64.92      4.70 o 
  -8   2  28        0.10        4.25      3.99 o 
  -7   2  28      665.42      668.17     11.85 o 
  -6   2  28      898.44      833.59     13.40 o 
  -5   2  28       48.84       51.20      5.12 o 
  -4   2  28      525.27      496.39     10.24 o 
  -3   2  28      387.09      387.47      7.21 o 
  -2   2  28       40.00       36.50      3.50 o 
  -1   2  28      702.64      702.26     10.76 o 
   0   2  28      251.53      268.61      6.22 o 
   1   2  28       73.64       90.62      4.54 o 
   2   2  28      713.88      697.73     11.98 o 
   3   2  28      612.76      596.37     10.87 o 
   4   2  28       10.40        6.73      3.97 o 
   5   2  28      211.19      222.68      7.11 o 
   6   2  28      511.87      527.87     12.13 o 
   7   2  28       66.63       55.15      9.48 o 
   8   2  28       79.99       94.01      8.30 o 
 -11   3  28       11.49        3.40      7.36 o 
 -10   3  28       71.01       63.96      6.84 o 
  -9   3  28        7.46        5.39      5.93 o 
  -8   3  28       73.44       77.20      5.25 o 
  -7   3  28       12.49       10.30      6.19 o 
  -6   3  28       49.86       49.32      5.61 o 
  -5   3  28      182.51      194.33      5.99 o 
  -4   3  28       40.25       42.86      4.30 o 
  -3   3  28       55.72       56.08      4.30 o 
  -2   3  28      325.28      321.57      7.25 o 
  -1   3  28      147.99      150.75      5.12 o 
   0   3  28       53.32       53.46      4.16 o 
   1   3  28      711.23      702.84     11.18 o 
   2   3  28      368.42      331.95     11.85 o 
   3   3  28        4.84        2.45      4.75 o 
   4   3  28      222.05      229.81      7.85 o 
   5   3  28      234.74      233.20     14.05 o 
   6   3  28       17.45       20.21      6.23 o 
   7   3  28      151.91      150.22      9.61 o 
   8   3  28      113.33       93.87      9.10 o 
 -10   4  28        0.41       18.49     11.52 o 
  -9   4  28        4.08        2.54      8.61 o 
  -8   4  28        0.03       -1.08      6.98 o 
  -7   4  28       73.02       69.51      7.45 o 
  -6   4  28      139.18      142.87      7.08 o 
  -5   4  28        8.83       10.35      5.46 o 
  -4   4  28      201.98      209.72      7.44 o 
  -3   4  28      211.88      212.15      9.00 o 
  -2   4  28        8.71       13.78      5.45 o 
  -1   4  28      212.88      227.93      9.67 o 
   0   4  28      458.78      454.43      9.81 o 
   1   4  28        0.42       -1.12      5.43 o 
   2   4  28      328.74      334.12     13.92 o 
   3   4  28      181.81      192.26     12.07 o 
   4   4  28        1.11       -1.61      6.58 o 
   5   4  28       78.86       91.60     10.33 o 
   6   4  28        4.81       -4.01      9.48 o 
  -7   5  28       31.29       34.13     16.69 o 
  -6   5  28        0.24        0.61      7.38 o 
  -5   5  28       21.71       23.78      9.74 o 
  -4   5  28       18.20        4.20      7.07 o 
  -3   5  28       22.43       31.99      7.06 o 
  -2   5  28      153.26      154.84      8.23 o 
  -1   5  28       11.31       11.38      6.90 o 
   0   5  28      151.57      124.27      8.43 o 
   1   5  28      179.59      174.95     11.39 o 
   2   5  28        2.08        0.85      6.41 o 
   3   5  28       15.21        7.05      7.02 o 
   4   5  28       73.73       79.64     15.17 o 
 -12   1  29        0.97       -3.40      7.39 o 
 -11   1  29       58.89       57.89      7.56 o 
 -10   1  29        0.67       -3.31      5.08 o 
  -9   1  29        4.17        0.83      4.68 o 
  -8   1  29        3.10        2.55      4.72 o 
  -7   1  29        1.33        1.45      4.64 o 
  -6   1  29       94.60       90.34      5.00 o 
  -5   1  29        0.04        5.20      3.91 o 
  -4   1  29       10.71       18.25      3.78 o 
  -3   1  29        6.40       10.39      3.89 o 
  -2   1  29        7.22       11.82      3.16 o 
  -1   1  29       62.64       68.98      3.01 o 
   0   1  29        9.16       10.74      2.79 o 
   1   1  29      114.87      119.10      3.28 o 
   2   1  29       28.87       20.14      2.92 o 
   3   1  29      324.34      288.73      9.09 o 
   4   1  29       29.26       32.22      3.46 o 
   5   1  29        5.91        1.68      2.71 o 
   6   1  29        0.23        0.00      6.44 o 
   7   1  29        5.42        9.48      5.36 o 
   8   1  29       35.20       55.06     14.79 o 
   9   1  29       24.15       38.26     15.17 o 
 -12   2  29        0.36       -2.05     11.17 o 
 -11   2  29        0.09        1.12      7.19 o 
 -10   2  29        0.32        4.35      6.90 o 
  -9   2  29        5.30       -0.69      5.93 o 
  -8   2  29        8.82       13.68      4.70 o 
  -7   2  29        7.91       16.61      4.51 o 
  -6   2  29       65.17       81.61      6.04 o 
  -5   2  29       44.82       40.14      4.66 o 
  -4   2  29       32.65       23.22      3.66 o 
  -3   2  29        0.47        0.78      3.41 o 
  -2   2  29        4.86       11.45      3.33 o 
  -1   2  29       10.36        5.06      3.48 o 
   0   2  29      159.12      154.22      5.91 o 
   1   2  29      100.82       91.42      7.44 o 
   2   2  29        0.66        8.21      3.88 o 
   3   2  29        4.31        8.90      3.94 o 
   4   2  29       26.64       35.05      4.43 o 
   5   2  29       40.23       39.81      7.55 o 
   6   2  29        0.11        4.09      6.01 o 
   7   2  29      162.18      164.15     11.00 o 
   8   2  29       36.95       42.60      7.51 o 
 -11   3  29        4.44       10.75      7.57 o 
 -10   3  29        0.47       -4.15      6.98 o 
  -9   3  29        5.08       -3.39      5.94 o 
  -8   3  29        0.00       -3.51      5.16 o 
  -7   3  29       20.49       18.43      5.46 o 
  -6   3  29       14.61       25.64      5.38 o 
  -5   3  29       19.72       11.11      4.30 o 
  -4   3  29        2.56       -1.01      4.10 o 
  -3   3  29      230.33      229.96      8.57 o 
  -2   3  29       68.68       73.16      4.55 o 
  -1   3  29       34.14       32.50      5.37 o 
   0   3  29      158.03      132.29      6.67 o 
   1   3  29        1.70        7.96      6.35 o 
   2   3  29      168.56      161.31      8.76 o 
   3   3  29      147.83      142.61      6.47 o 
   4   3  29       17.92       16.63      5.18 o 
   5   3  29      171.79      160.81      8.01 o 
   6   3  29        4.29       -3.56      6.20 o 
   7   3  29       14.05       20.74      7.76 o 
  -9   4  29       14.69       13.79      8.56 o 
  -8   4  29        8.21        4.17      7.36 o 
  -7   4  29       15.43       12.70      7.19 o 
  -6   4  29        2.88       -3.35      6.52 o 
  -5   4  29       12.17        2.89      5.62 o 
  -4   4  29       28.14       28.13      5.61 o 
  -3   4  29        1.27       -1.57      5.15 o 
  -2   4  29      121.50      131.30      6.47 o 
  -1   4  29      115.16      125.00      6.28 o 
   0   4  29        8.41       18.20      5.19 o 
   1   4  29       61.21       76.70      5.75 o 
   2   4  29        3.94       16.73      5.93 o 
   3   4  29        8.06       10.66      6.66 o 
   4   4  29       55.64       50.50      7.47 o 
   5   4  29        0.73       -1.94      6.91 o 
   6   4  29        2.59       10.86      8.30 o 
  -7   5  29       51.67       42.48     16.69 o 
  -6   5  29       33.26       37.02      9.44 o 
  -5   5  29        7.24        4.92      6.48 o 
  -4   5  29       13.77       13.40      6.42 o 
  -3   5  29       19.69        9.28      6.90 o 
  -2   5  29        0.19        6.90      6.85 o 
  -1   5  29       27.71       23.72      6.98 o 
   0   5  29        1.26        0.44      6.75 o 
   1   5  29       14.75       20.89      8.76 o 
   2   5  29        8.11       14.73      7.13 o 
   3   5  29       27.25       23.63      8.26 o 
 -12   0  30       10.37        1.79     10.45 o 
 -11   0  30       19.58       20.30      9.83 o 
 -10   0  30      121.83      134.15      8.74 o 
  -9   0  30      422.20      401.31     15.55 o 
  -8   0  30       36.44       31.93      8.53 o 
  -7   0  30       38.06       42.15     12.89 o 
  -6   0  30      257.40      260.82     14.41 o 
  -5   0  30      224.83      201.22     10.02 o 
  -4   0  30      952.82      974.49     22.36 o 
  -3   0  30       18.92        7.80      5.46 o 
  -2   0  30     1017.39      977.87     17.38 o 
  -1   0  30       92.59       98.36      4.71 o 
   0   0  30       10.12       24.27      4.65 o 
   1   0  30      345.41      342.85     20.48 o 
   2   0  30     1255.70     1202.26     39.44 o 
   3   0  30      571.94      610.61     26.55 o 
   4   0  30       48.79       40.20     13.65 o 
   5   0  30      338.08      294.31     19.72 o 
   6   0  30       20.91       26.79      5.55 o 
   7   0  30       26.01       29.58      7.59 o 
   8   0  30      220.40      220.73     12.89 o 
 -12   1  30        6.04       -2.42      8.46 o 
 -11   1  30       16.40       13.40      8.30 o 
 -10   1  30        0.10       -4.03      6.79 o 
  -9   1  30        4.84        3.76      6.16 o 
  -8   1  30        2.80        5.26      5.67 o 
  -7   1  30       44.94       36.83      5.14 o 
  -6   1  30      339.52      345.64     13.53 o 
  -5   1  30      151.02      169.31      6.13 o 
  -4   1  30       35.41       36.81      4.22 o 
  -3   1  30       92.05       95.18      4.31 o 
  -2   1  30      329.26      329.22     10.62 o 
  -1   1  30       49.73       61.52      4.14 o 
   0   1  30       45.73       51.05      3.84 o 
   1   1  30      688.23      690.88      8.92 o 
   2   1  30        2.59        3.37      2.97 o 
   3   1  30      691.44      663.18     10.96 o 
   4   1  30      552.15      551.03     13.58 o 
   5   1  30       32.01       30.34      3.03 o 
   6   1  30       12.31       21.27      4.60 o 
   7   1  30      252.45      237.91     14.03 o 
   8   1  30      157.68      173.14     21.62 o 
 -11   2  30        1.13       -9.65      9.65 o 
 -10   2  30       72.64       78.96      9.31 o 
  -9   2  30       27.34       18.80      5.90 o 
  -8   2  30        4.04        5.34      4.96 o 
  -7   2  30      114.79      121.20      5.63 o 
  -6   2  30       39.15       42.73      5.20 o 
  -5   2  30       12.38       15.06      4.47 o 
  -4   2  30       89.33      104.02      4.58 o 
  -3   2  30      335.87      323.23      7.97 o 
  -2   2  30       38.17       29.03      5.29 o 
  -1   2  30      713.84      692.13     12.33 o 
   0   2  30     1166.54     1134.54     17.72 o 
   1   2  30        0.18       -3.79      3.79 o 
   2   2  30     1145.49     1112.52     21.61 o 
   3   2  30      437.77      413.69     13.03 o 
   4   2  30       23.99       27.16      5.87 o 
   5   2  30      403.59      387.94      9.15 o 
   6   2  30      154.71      153.99      6.90 o 
   7   2  30        1.96        4.55      6.44 o 
   8   2  30       44.25       46.98      7.76 o 
 -10   3  30        7.85        9.89      8.44 o 
  -9   3  30       24.30       28.40      6.50 o 
  -8   3  30       80.19       78.62      6.67 o 
  -7   3  30       24.61       18.47      5.73 o 
  -6   3  30      137.38      140.69      6.73 o 
  -5   3  30      191.81      197.15      6.89 o 
  -4   3  30       41.16       32.75      4.30 o 
  -3   3  30      229.75      224.45      6.39 o 
  -2   3  30      330.25      320.96      8.37 o 
  -1   3  30       14.59       11.65      3.98 o 
   0   3  30       78.00       77.95      5.06 o 
   1   3  30      137.42      132.37      6.05 o 
   2   3  30       41.35       38.35      5.20 o 
   3   3  30      109.71      115.22      6.23 o 
   4   3  30      374.44      380.05     11.49 o 
   5   3  30       12.56       19.45      7.75 o 
   6   3  30       44.63       42.40      6.85 o 
   7   3  30       34.41       45.68     15.93 o 
  -9   4  30        6.37        6.61     12.57 o 
  -8   4  30        0.58        3.26      7.47 o 
  -7   4  30       45.36       52.14      7.74 o 
  -6   4  30       79.27       90.09      7.84 o 
  -5   4  30        0.92        7.00      5.58 o 
  -4   4  30      191.08      198.28      7.58 o 
  -3   4  30      193.41      194.65      7.05 o 
  -2   4  30        0.86        8.17      5.33 o 
  -1   4  30      266.38      257.59      8.33 o 
   0   4  30      471.00      486.89     10.42 o 
   1   4  30        1.92       -3.46      5.16 o 
   2   4  30      200.01      227.27      8.56 o 
   3   4  30      158.39      156.27      8.71 o 
   4   4  30        2.72        4.51      6.83 o 
   5   4  30       23.07       41.44      7.81 o 
  -6   5  30        8.64       18.31     14.41 o 
  -5   5  30       76.32       82.43      7.37 o 
  -4   5  30       22.10       23.35      6.75 o 
  -3   5  30        1.98        9.18      7.19 o 
  -2   5  30       20.11       17.51      7.37 o 
  -1   5  30       22.22       29.03      8.26 o 
   0   5  30        1.74        8.06      7.18 o 
   1   5  30      106.35      126.54     10.18 o 
   2   5  30       83.05       85.13      8.59 o 
   3   5  30        4.39        4.26     12.94 o 
 -12   1  31        0.46       -7.53     10.99 o 
 -11   1  31        2.10        8.72     10.73 o 
 -10   1  31        1.55       -3.82      6.43 o 
  -9   1  31      110.22       99.07      9.99 o 
  -8   1  31       63.46       66.10      6.69 o 
  -7   1  31       13.40        8.91      5.00 o 
  -6   1  31       31.96       28.32      4.84 o 
  -5   1  31       18.43       16.83      4.30 o 
  -4   1  31       71.25       78.40      4.73 o 
  -3   1  31        1.13       -0.52      3.57 o 
  -2   1  31       54.52       53.04      4.85 o 
  -1   1  31       46.36       42.82      4.10 o 
   0   1  31       50.42       52.23      3.19 o 
   1   1  31       26.77       35.30      2.54 o 
   2   1  31        0.32       -1.53      3.18 o 
   3   1  31       14.30       22.38      3.44 o 
   4   1  31        3.76       14.49      4.59 o 
   5   1  31        2.14        2.40     10.58 o 
   6   1  31       17.69       11.22      5.26 o 
   7   1  31        2.77        5.06      5.61 o 
   8   1  31        0.91        0.03      6.15 o 
 -11   2  31       12.29       -4.73     10.45 o 
 -10   2  31        0.04       -4.05      8.32 o 
  -9   2  31       28.16       39.70      6.20 o 
  -8   2  31       60.87       67.16      6.29 o 
  -7   2  31        0.84        5.02      4.77 o 
  -6   2  31       16.88       24.24      5.54 o 
  -5   2  31        1.58        1.57      7.06 o 
  -4   2  31       59.22       62.65      4.90 o 
  -3   2  31       33.85       42.87      4.39 o 
  -2   2  31       38.48       39.72      6.15 o 
  -1   2  31      175.77      176.06      6.29 o 
   0   2  31      348.43      323.93     11.28 o 
   1   2  31       30.55       29.01      4.33 o 
   2   2  31        0.29        6.68      3.98 o 
   3   2  31        2.01        4.08      5.04 o 
   4   2  31       90.83       91.95      6.24 o 
   5   2  31       96.32      111.18      5.93 o 
   6   2  31        1.24       12.68      5.44 o 
   7   2  31       74.69       70.68     10.62 o 
 -10   3  31        0.51        9.43     12.89 o 
  -9   3  31        0.18        6.71      6.39 o 
  -8   3  31        0.49        0.85      5.33 o 
  -7   3  31        7.92        8.07      7.79 o 
  -6   3  31       19.35       23.77      5.59 o 
  -5   3  31        5.27        4.12      5.66 o 
  -4   3  31      171.04      175.48      5.96 o 
  -3   3  31       86.97       87.15      4.88 o 
  -2   3  31        0.62        0.05      4.04 o 
  -1   3  31      119.28      100.30      4.97 o 
   0   3  31      131.66      118.05      6.25 o 
   1   3  31        5.28        8.60      4.94 o 
   2   3  31       69.52       77.52      7.18 o 
   3   3  31       69.02       71.11      5.93 o 
   4   3  31       20.47       35.54      5.75 o 
   5   3  31        3.85        7.67      6.17 o 
   6   3  31        3.89        1.52      8.76 o 
  -8   4  31       31.07       26.52      7.81 o 
  -7   4  31        0.06        2.74      7.30 o 
  -6   4  31       32.43       37.31      7.16 o 
  -5   4  31       21.25       29.68      6.81 o 
  -4   4  31        0.67        4.26      7.63 o 
  -3   4  31       12.24        3.04      5.41 o 
  -2   4  31       15.09       10.90      5.34 o 
  -1   4  31        1.19        4.45      5.85 o 
   0   4  31        3.47        5.60      5.23 o 
   1   4  31       19.60       23.70      8.38 o 
   2   4  31       27.97       39.05      8.13 o 
   3   4  31       12.74        7.13      6.91 o 
   4   4  31       35.67       46.32     16.10 o 
   5   4  31       27.82       12.26      7.43 o 
  -6   5  31       35.82       39.36     12.06 o 
  -5   5  31       32.78       45.22      7.16 o 
  -4   5  31       10.84       13.12      7.55 o 
  -3   5  31       50.00       51.80      7.84 o 
  -2   5  31        2.35       -0.66      7.18 o 
  -1   5  31       63.94       61.47      7.67 o 
   0   5  31       14.22       -0.95      8.32 o 
   1   5  31        1.25       -5.08      7.13 o 
   2   5  31       12.66       20.19      8.36 o 
 -12   0  32       29.78       15.93     15.17 o 
 -11   0  32       48.04        1.52     13.65 o 
 -10   0  32        0.93       -9.37      9.37 o 
  -9   0  32        0.36       -2.65      9.12 o 
  -8   0  32       23.13       25.56      8.84 o 
  -7   0  32       70.69       62.12      8.93 o 
  -6   0  32      212.46      219.94     22.76 o 
  -5   0  32       20.00       22.00      7.28 o 
  -4   0  32     1320.35     1311.69     28.60 o 
  -3   0  32     1814.33     1805.05     36.90 o 
  -2   0  32      141.49      137.19      7.57 o 
  -1   0  32     2166.79     2144.03     42.86 o 
   0   0  32      313.36      329.32      8.01 o 
   1   0  32      107.19      100.77      4.95 o 
   2   0  32      173.96      149.43     15.17 o 
   3   0  32      123.05      130.47     15.17 o 
   4   0  32       47.52       63.72     13.65 o 
   5   0  32      196.52      194.18     17.45 o 
   6   0  32       16.42       11.20      6.45 o 
   7   0  32       84.18       97.09      8.34 o 
   8   0  32      259.42      262.45     14.41 o 
 -11   1  32       23.44       30.19     10.99 o 
 -10   1  32        0.53       -6.81      6.81 o 
  -9   1  32      177.28      172.44      9.89 o 
  -8   1  32      119.27      124.99      7.45 o 
  -7   1  32       30.65       33.79      5.36 o 
  -6   1  32      119.05      115.16      6.05 o 
  -5   1  32      187.80      216.30      6.76 o 
  -4   1  32       83.76       81.25      4.90 o 
  -3   1  32      100.36      118.30      6.44 o 
  -2   1  32      141.05      149.48      5.70 o 
  -1   1  32        5.27       -2.60      3.81 o 
   0   1  32      695.85      687.57     11.85 o 
   1   1  32      543.70      526.11      8.34 o 
   2   1  32        1.98        6.40      3.38 o 
   3   1  32      138.27      141.76      4.97 o 
   4   1  32      510.80      518.44     12.39 o 
   5   1  32       97.63       81.18      6.29 o 
   6   1  32       61.99       78.30      7.34 o 
   7   1  32       57.23       50.50      6.15 o 
 -11   2  32        3.90       -5.95     18.20 o 
 -10   2  32        7.49       22.56     12.29 o 
  -9   2  32        0.82       -1.50      7.21 o 
  -8   2  32        2.34       -5.68      5.68 o 
  -7   2  32       66.43       73.40      7.00 o 
  -6   2  32        1.55        4.65      4.97 o 
  -5   2  32        6.83        8.72      4.90 o 
  -4   2  32      414.24      425.82      9.51 o 
  -3   2  32      367.57      366.97      8.31 o 
  -2   2  32        4.22        0.97      3.96 o 
  -1   2  32      335.15      313.28      8.30 o 
   0   2  32      525.54      489.21      9.97 o 
   1   2  32       16.51       18.35      4.37 o 
   2   2  32      207.14      209.96      6.84 o 
   3   2  32      195.65      206.28      6.89 o 
   4   2  32        5.57        2.53      4.63 o 
   5   2  32      246.46      238.42      7.44 o 
   6   2  32       75.99       85.35      6.52 o 
   7   2  32       42.32       59.21      7.23 o 
 -10   3  32       13.22       17.98     10.99 o 
  -9   3  32       89.25       81.74      8.30 o 
  -8   3  32       83.92       79.24      6.22 o 
  -7   3  32        2.06       -4.27      5.80 o 
  -6   3  32       50.62       42.69      6.12 o 
  -5   3  32      210.45      203.35      9.17 o 
  -4   3  32        4.91       -3.17      4.56 o 
  -3   3  32      492.72      513.87     10.52 o 
  -2   3  32      261.94      269.91      9.78 o 
  -1   3  32        6.72       12.47      5.55 o 
   0   3  32      270.36      275.85     10.55 o 
   1   3  32      140.84      147.59      6.62 o 
   2   3  32        0.79        3.74      5.09 o 
   3   3  32       64.76       71.81      5.93 o 
   4   3  32      120.67      128.96      6.79 o 
   5   3  32       45.43       55.05      8.30 o 
   6   3  32        2.76        1.05      6.43 o 
  -8   4  32        8.56        9.72      7.95 o 
  -7   4  32       36.48       63.11      8.32 o 
  -6   4  32        3.76       10.03      7.28 o 
  -5   4  32        5.07       12.14      6.81 o 
  -4   4  32       12.26        3.00      5.88 o 
  -3   4  32       11.16        9.25      5.65 o 
  -2   4  32        6.33       18.13      8.41 o 
  -1   4  32      111.50      117.08      6.53 o 
   0   4  32       20.46       10.76      6.25 o 
   1   4  32        6.18        4.23      6.11 o 
   2   4  32       63.17       81.70      7.44 o 
   3   4  32      114.44      110.16      8.33 o 
   4   4  32        0.82        3.03      7.18 o 
  -5   5  32        1.58       -5.00      9.00 o 
  -4   5  32        9.71        6.38      7.63 o 
  -3   5  32       14.86       16.84      7.74 o 
  -2   5  32       50.15       58.22      7.85 o 
  -1   5  32        5.67       17.98      7.19 o 
   0   5  32       59.49       76.57     11.92 o 
   1   5  32       38.23       30.65      9.76 o 
 -11   1  33        3.70       20.86     12.52 o 
 -10   1  33        1.69        1.49      7.09 o 
  -9   1  33        2.03        2.38      6.63 o 
  -8   1  33        0.48        2.43      9.63 o 
  -7   1  33      134.17      116.70      7.35 o 
  -6   1  33        4.65        4.57      4.89 o 
  -5   1  33      114.05      118.49      5.85 o 
  -4   1  33       18.34       18.18      4.34 o 
  -3   1  33       29.14       26.00      4.34 o 
  -2   1  33       80.28       73.35      5.05 o 
  -1   1  33        7.48        5.86      3.95 o 
   0   1  33      161.46      187.22      6.25 o 
   1   1  33        0.32        3.35      2.94 o 
   2   1  33       96.47       91.76      5.57 o 
   3   1  33       13.36       14.39      4.62 o 
   4   1  33       19.50       13.47      5.09 o 
   5   1  33      130.78      138.97     11.84 o 
   6   1  33       59.04       68.90      5.40 o 
   7   1  33       37.27       37.86      6.15 o 
 -10   2  33        1.92        0.72      8.61 o 
  -9   2  33       29.00       34.84      6.62 o 
  -8   2  33       22.46       16.48      6.00 o 
  -7   2  33        6.63        5.93      5.51 o 
  -6   2  33        1.63        0.82      5.20 o 
  -5   2  33       57.95       57.16      5.43 o 
  -4   2  33        0.09        5.23      4.56 o 
  -3   2  33      144.54      135.36      5.73 o 
  -2   2  33       93.50       89.61      5.66 o 
  -1   2  33        9.08        3.95      5.15 o 
   0   2  33      118.68      119.55      5.80 o 
   1   2  33      108.08      117.33      5.52 o 
   2   2  33        3.81        6.36      4.37 o 
   3   2  33       11.00        8.69      4.46 o 
   4   2  33        1.56       -5.15      5.15 o 
   5   2  33        2.29        1.49      4.72 o 
   6   2  33        7.37        6.18      7.66 o 
  -9   3  33        8.97        7.31     12.94 o 
  -8   3  33        2.05        9.25      5.75 o 
  -7   3  33       25.34       35.04      6.22 o 
  -6   3  33       13.30        9.69      5.87 o 
  -5   3  33        8.24       12.99      5.54 o 
  -4   3  33       80.35       95.11      6.03 o 
  -3   3  33        0.41        3.37      4.51 o 
  -2   3  33       12.39       15.21      4.98 o 
  -1   3  33       85.74       95.09      6.11 o 
   0   3  33       11.91       15.07      5.38 o 
   1   3  33        3.54        0.59      5.25 o 
   2   3  33       38.19       43.01      5.64 o 
   3   3  33       17.60       12.89      5.53 o 
   4   3  33        5.96        1.20      5.62 o 
   5   3  33        5.29        0.51      6.29 o 
  -8   4  33       17.78       38.57     14.41 o 
  -7   4  33        0.08        1.81      7.74 o 
  -6   4  33       10.65        1.85      7.44 o 
  -5   4  33       91.43       88.63      8.04 o 
  -4   4  33        3.18       -4.58      6.56 o 
  -3   4  33       32.17       30.78      6.12 o 
  -2   4  33        9.53        5.94      7.04 o 
  -1   4  33       17.20       24.14      5.76 o 
   0   4  33       90.82      106.20      7.34 o 
   1   4  33       64.27       67.50      8.76 o 
   2   4  33        4.89       13.61      7.18 o 
   3   4  33       36.17       36.17      7.50 o 
   4   4  33       13.94       14.94      7.63 o 
  -4   5  33        0.86       28.82     15.93 o 
  -3   5  33        2.12       -0.85      7.71 o 
  -2   5  33        0.40       -7.77      7.77 o 
  -1   5  33       12.38       14.01     10.84 o 
   0   5  33       18.68       32.62     17.45 o 
 -11   0  34        9.09        6.07     14.41 o 
 -10   0  34       78.14       68.30     10.99 o 
  -9   0  34       83.51       75.38     13.65 o 
  -8   0  34        2.75        9.10      9.12 o 
  -7   0  34       44.15       50.85     11.76 o 
  -6   0  34       98.95      116.41     11.00 o 
  -5   0  34       44.80       45.91      7.83 o 
  -4   0  34       10.62        6.30      6.73 o 
  -3   0  34       12.85        7.41      6.43 o 
  -2   0  34        2.83       -0.07      5.74 o 
  -1   0  34      117.81      149.09     12.14 o 
   0   0  34      123.61      124.51      6.71 o 
   1   0  34       55.46       58.34      5.88 o 
   2   0  34      611.52      571.93     27.31 o 
   3   0  34       69.92       59.16     13.65 o 
   4   0  34      159.40      136.53     15.93 o 
   5   0  34      519.93      499.11     27.31 o 
   6   0  34      255.54      249.55     21.24 o 
   7   0  34       32.35       36.41      7.59 o 
 -11   1  34       25.19       30.52     11.52 o 
 -10   1  34        0.10        2.58      7.37 o 
  -9   1  34       25.47       30.99      7.09 o 
  -8   1  34       71.87       79.50      7.36 o 
  -7   1  34        0.16       -5.83      5.83 o 
  -6   1  34       61.26       63.87      5.62 o 
  -5   1  34       12.31       11.73      5.65 o 
  -4   1  34       93.23       93.21      5.28 o 
  -3   1  34      116.85      108.93      5.79 o 
  -2   1  34       57.80       72.04      9.41 o 
  -1   1  34      146.76      133.88      5.48 o 
   0   1  34      766.93      740.96     12.63 o 
   1   1  34      140.23      154.48      7.23 o 
   2   1  34       24.06       21.91      5.04 o 
   3   1  34      233.92      232.38      8.19 o 
   4   1  34      159.34      159.66      7.63 o 
   5   1  34        2.26        4.19      5.62 o 
   6   1  34      272.86      298.56      9.28 o 
   7   1  34      179.52      180.06      7.76 o 
 -10   2  34        0.45       -2.91      8.90 o 
  -9   2  34        3.84       -1.71      6.49 o 
  -8   2  34       40.50       40.87      9.57 o 
  -7   2  34       62.80       84.32      6.59 o 
  -6   2  34       10.56       13.37      5.66 o 
  -5   2  34       29.04       33.76      5.36 o 
  -4   2  34      395.46      381.48      8.90 o 
  -3   2  34       22.55       21.21      4.69 o 
  -2   2  34       32.10       26.66      5.15 o 
  -1   2  34      161.73      159.79      6.34 o 
   0   2  34        3.45       -0.29      4.54 o 
   1   2  34      350.93      329.53      8.38 o 
   2   2  34      215.36      229.63      7.29 o 
   3   2  34       62.30       63.07      5.09 o 
   4   2  34       50.95       57.43      8.04 o 
   5   2  34      113.13      103.26      5.79 o 
   6   2  34       31.42       32.59      6.01 o 
  -9   3  34        0.50       13.42      9.02 o 
  -8   3  34       20.41       18.75      7.63 o 
  -7   3  34        5.53        5.72      6.21 o 
  -6   3  34       53.63       59.54      6.42 o 
  -5   3  34      159.88      161.89      7.20 o 
  -4   3  34        1.47       -0.75      5.46 o 
  -3   3  34      280.86      274.49      7.24 o 
  -2   3  34      324.83      326.76      7.73 o 
  -1   3  34        3.22        9.59      5.45 o 
   0   3  34      329.99      330.74     13.14 o 
   1   3  34      170.61      174.82      7.39 o 
   2   3  34        2.29        2.68      8.21 o 
   3   3  34      149.56      142.44      7.82 o 
   4   3  34       22.05       20.44      6.02 o 
   5   3  34       11.42       25.68      7.71 o 
  -7   4  34       64.25       89.36      8.78 o 
  -6   4  34        2.78        3.75      7.44 o 
  -5   4  34       18.53       20.14      7.99 o 
  -4   4  34       23.05       21.95      7.19 o 
  -3   4  34        7.38        2.71      6.33 o 
  -2   4  34        8.13       17.78      6.72 o 
  -1   4  34       75.68       78.74      7.33 o 
   0   4  34       19.64       24.39      6.56 o 
   1   4  34        9.28        2.81     10.78 o 
   2   4  34       86.37       93.32      9.83 o 
   3   4  34       18.47       19.99      7.25 o 
 -10   1  35        1.27        9.21      7.57 o 
  -9   1  35        5.52       11.82      7.88 o 
  -8   1  35        5.66        0.81      6.68 o 
  -7   1  35        6.15       -2.12      7.99 o 
  -6   1  35       15.00       18.70      5.35 o 
  -5   1  35      102.21       86.59      5.76 o 
  -4   1  35       21.67       19.70      5.92 o 
  -3   1  35      172.01      179.13      7.01 o 
  -2   1  35        0.71        0.25      5.18 o 
  -1   1  35       56.86       47.46      4.70 o 
   0   1  35       23.60       34.97      4.27 o 
   1   1  35      120.53      126.46      7.16 o 
   2   1  35       58.84       72.98      5.72 o 
   3   1  35        3.55       10.74      7.84 o 
   4   1  35        0.20       -1.25      5.14 o 
   5   1  35       17.77       23.51      8.22 o 
   6   1  35       20.84       21.29      8.06 o 
 -10   2  35        1.56       -5.78     13.70 o 
  -9   2  35        3.46        8.24      6.62 o 
  -8   2  35        0.65        3.32      6.27 o 
  -7   2  35        0.02       -0.49      5.99 o 
  -6   2  35       10.96       10.21      5.60 o 
  -5   2  35        9.12        5.63      5.19 o 
  -4   2  35       56.54       60.03      5.42 o 
  -3   2  35      136.76      120.64     10.84 o 
  -2   2  35       52.30       47.03      5.44 o 
  -1   2  35       10.07       16.10      4.85 o 
   0   2  35        3.40        3.26      4.88 o 
   1   2  35       46.93       48.94      5.19 o 
   2   2  35       75.62       80.74      5.34 o 
   3   2  35       14.49        8.16      6.79 o 
   4   2  35       37.17       31.91      5.15 o 
   5   2  35       26.48       29.98      5.22 o 
   6   2  35       10.50        9.48      6.88 o 
  -9   3  35        0.32        9.10     15.17 o 
  -8   3  35       42.99       37.09      7.92 o 
  -7   3  35       18.32       25.33      7.63 o 
  -6   3  35       10.67       15.63      6.21 o 
  -5   3  35        4.07        7.34      5.97 o 
  -4   3  35       12.16       11.88      5.89 o 
  -3   3  35       20.92       16.74      5.30 o 
  -2   3  35        3.57       13.99      5.89 o 
  -1   3  35       25.43       21.18      5.80 o 
   0   3  35        5.96       14.53      5.64 o 
   1   3  35        4.01        9.47      5.49 o 
   2   3  35       59.57       54.94      6.08 o 
   3   3  35       12.12       20.01      5.87 o 
   4   3  35       19.86       12.63      6.04 o 
  -6   4  35       17.50       21.55      7.68 o 
  -5   4  35       25.13       28.98      9.31 o 
  -4   4  35        1.20        7.05      8.06 o 
  -3   4  35        5.51       -1.78      6.93 o 
  -2   4  35       48.26       58.29      6.48 o 
  -1   4  35        5.49       19.90      6.69 o 
   0   4  35       44.10       42.26      8.45 o 
   1   4  35       92.20       84.79      8.44 o 
   2   4  35       19.36       19.66      7.43 o 
 -10   0  36        1.40       -9.91      9.91 o 
  -9   0  36       51.06       34.46     10.69 o 
  -8   0  36       60.83       82.14     17.45 o 
  -7   0  36       23.39       22.26      9.28 o 
  -6   0  36        7.09        4.50      9.48 o 
  -5   0  36       14.01        8.87     13.27 o 
  -4   0  36        4.72        7.69      9.86 o 
  -3   0  36        2.62        7.30     11.76 o 
  -2   0  36      267.92      269.66     12.89 o 
  -1   0  36      350.68      355.52     11.79 o 
   0   0  36       27.20       25.75      5.95 o 
   1   0  36      225.89      216.27     11.76 o 
   2   0  36      934.23      879.13     33.38 o 
   3   0  36        0.54      -12.89     12.89 o 
   4   0  36      200.90      166.12     18.20 o 
   5   0  36       22.39        8.34     15.93 o 
   6   0  36        8.93        9.10     17.45 o 
 -10   1  36        0.21       -6.81      7.57 o 
  -9   1  36       26.61       29.68      7.66 o 
  -8   1  36       14.66       19.35      7.06 o 
  -7   1  36       29.00       28.42      6.53 o 
  -6   1  36      271.39      283.89      8.31 o 
  -5   1  36      229.74      233.37      8.22 o 
  -4   1  36      165.42      137.17      6.86 o 
  -3   1  36      762.29      734.92     13.66 o 
  -2   1  36      189.26      187.55      6.84 o 
  -1   1  36       51.38       50.09      4.77 o 
   0   1  36       94.89       95.66      5.03 o 
   1   1  36      163.55      177.46      8.75 o 
   2   1  36       11.02       14.72      3.68 o 
   3   1  36      170.67      165.54      7.83 o 
   4   1  36       57.51       49.50      5.79 o 
   5   1  36       28.95       32.47      6.28 o 
   6   1  36      104.75      123.45      6.06 o 
  -9   2  36       11.31        4.83      6.89 o 
  -8   2  36       40.09       55.06      8.77 o 
  -7   2  36      141.05      135.57      7.36 o 
  -6   2  36       30.34       28.22      5.86 o 
  -5   2  36      163.41      154.24      6.96 o 
  -4   2  36       79.29       88.11      5.93 o 
  -3   2  36       31.95       39.35      8.51 o 
  -2   2  36      118.04      114.68      6.96 o 
  -1   2  36      145.28      148.71      7.66 o 
   0   2  36        0.48        0.86      4.86 o 
   1   2  36       26.24       28.77      4.99 o 
   2   2  36      184.03      159.78      6.57 o 
   3   2  36      139.81      129.86     10.51 o 
   4   2  36       11.44        2.16      5.15 o 
   5   2  36       35.25       34.17      5.24 o 
  -8   3  36        2.09        8.87      7.36 o 
  -7   3  36        5.64        4.49      7.18 o 
  -6   3  36       58.17       68.33      7.48 o 
  -5   3  36       29.82       39.48      6.29 o 
  -4   3  36        2.69        2.13      5.58 o 
  -3   3  36        2.85        3.70      5.98 o 
  -2   3  36       49.67       52.93      6.25 o 
  -1   3  36       17.44       12.62      5.92 o 
   0   3  36      106.99      107.22      6.98 o 
   1   3  36      185.77      189.65      7.78 o 
   2   3  36       13.68       18.58      5.87 o 
   3   3  36      274.31      269.21     10.51 o 
   4   3  36       27.10       27.14      6.16 o 
  -5   4  36       18.65       22.41     11.38 o 
  -4   4  36       60.39       53.67      7.68 o 
  -3   4  36        3.57       -0.39      6.89 o 
  -2   4  36       70.15       66.53      7.44 o 
  -1   4  36       45.54       39.10      8.17 o 
   0   4  36        2.51       -7.36      7.36 o 
   1   4  36        3.70       13.88      7.63 o 
 -10   1  37        3.64        7.65      7.95 o 
  -9   1  37        5.30       13.86      7.38 o 
  -8   1  37        9.79       18.62      7.06 o 
  -7   1  37        0.72        0.34      6.44 o 
  -6   1  37       35.53       38.23      5.71 o 
  -5   1  37       26.57       25.33      5.36 o 
  -4   1  37        1.39        4.51      5.44 o 
  -3   1  37        0.00       11.24      5.19 o 
  -2   1  37        2.51        6.21      5.36 o 
  -1   1  37        1.05        2.31      5.36 o 
   0   1  37        6.99        3.15      4.24 o 
   1   1  37        7.60        9.35      4.29 o 
   2   1  37       17.04       17.62      5.46 o 
   3   1  37       25.55       38.32      5.75 o 
   4   1  37       44.12       52.20      5.87 o 
   5   1  37        1.24       -6.33      6.33 o 
  -9   2  37        5.55        7.58      7.04 o 
  -8   2  37        0.26        2.53      6.52 o 
  -7   2  37       18.95       16.05      6.17 o 
  -6   2  37       75.22       70.52      6.90 o 
  -5   2  37        0.11       -0.41      5.41 o 
  -4   2  37       60.03       52.85      6.44 o 
  -3   2  37       40.32       41.84      6.18 o 
  -2   2  37       30.00       32.05      5.69 o 
  -1   2  37        2.87       -1.48      5.36 o 
   0   2  37       49.18       45.83      6.79 o 
   1   2  37       16.20       22.79      5.03 o 
   2   2  37       19.04       14.25      4.85 o 
   3   2  37       30.01       33.46      6.13 o 
   4   2  37        7.07        5.91      5.09 o 
  -7   3  37        2.42       11.38      7.36 o 
  -6   3  37        1.93        3.22      7.07 o 
  -5   3  37       10.62       12.00      6.92 o 
  -4   3  37        0.84        3.03      5.66 o 
  -3   3  37        0.49        4.00      6.21 o 
  -2   3  37      112.65      111.18      7.34 o 
  -1   3  37       98.17       87.71      6.69 o 
   0   3  37        0.82        1.01      7.66 o 
   1   3  37        8.66        4.09      5.65 o 
   2   3  37       22.61       29.70      6.24 o 
   3   3  37        0.64        3.95      6.46 o 
  -4   4  37        0.22        3.39      8.21 o 
  -3   4  37       39.60       66.36      9.00 o 
  -2   4  37       46.64       54.41      7.49 o 
  -1   4  37        3.94       15.82      7.81 o 
   0   4  37       19.11       20.57      8.00 o 
  -9   0  38       47.61       49.82     11.45 o 
  -8   0  38       58.27       43.44     10.45 o 
  -7   0  38       38.71       28.23     10.62 o 
  -6   0  38       66.46       57.20      9.48 o 
  -5   0  38       73.13       65.99      9.65 o 
  -4   0  38       27.99       41.20     11.38 o 
  -3   0  38       10.56       15.98      9.86 o 
  -2   0  38      239.49      270.59     11.36 o 
  -1   0  38      109.68      139.78      9.48 o 
   0   0  38       24.37       25.03      6.03 o 
   1   0  38      387.46      381.87     11.90 o 
   2   0  38      126.09      133.50     16.69 o 
   3   0  38       35.45       55.37     15.93 o 
   4   0  38      156.34      161.57     18.96 o 
   5   0  38      285.47      263.97     22.76 o 
  -9   1  38       11.63       12.96      7.84 o 
  -8   1  38        2.96        4.20      7.15 o 
  -7   1  38        3.29       12.49      6.81 o 
  -6   1  38       21.36       20.36      6.53 o 
  -5   1  38       11.41       13.86      6.23 o 
  -4   1  38        1.07       -2.43      5.65 o 
  -3   1  38       84.21       87.08      7.12 o 
  -2   1  38       84.95       91.74      5.99 o 
  -1   1  38       80.53       78.09      5.44 o 
   0   1  38      217.12      226.94     11.71 o 
   1   1  38       31.32       36.29      4.54 o 
   2   1  38      121.17      122.49      5.05 o 
   3   1  38      182.00      167.72      8.39 o 
   4   1  38       37.52       41.25      5.87 o 
   5   1  38       39.66       58.40      6.96 o 
  -8   2  38       20.09       36.20      7.10 o 
  -7   2  38        0.55        9.77      6.23 o 
  -6   2  38        0.04        0.10      5.99 o 
  -5   2  38       11.60       17.10      5.93 o 
  -4   2  38       10.96        9.37      6.22 o 
  -3   2  38        4.67       10.53      5.67 o 
  -2   2  38      192.85      202.75     14.67 o 
  -1   2  38      102.43      102.74      6.44 o 
   0   2  38        0.26        1.80      5.03 o 
   1   2  38       51.74       55.04      5.55 o 
   2   2  38       23.42       22.73      5.30 o 
   3   2  38       37.61       37.99      5.43 o 
   4   2  38       90.01       88.65     10.73 o 
  -7   3  38        9.60       14.18      7.71 o 
  -6   3  38       29.28       32.22      7.59 o 
  -5   3  38        2.77       -3.80      6.78 o 
  -4   3  38        0.83       -5.93      7.52 o 
  -3   3  38       27.36       19.02      6.75 o 
  -2   3  38        4.50       17.48      6.21 o 
  -1   3  38       70.59       73.00      6.87 o 
   0   3  38       99.15       94.71      6.99 o 
   1   3  38       20.21       20.61      6.05 o 
   2   3  38       36.98       34.97      6.28 o 
  -9   1  39        6.17       16.33      7.90 o 
  -8   1  39       31.55       30.38      7.57 o 
  -7   1  39        1.36        1.46      6.95 o 
  -6   1  39        0.75        3.34      6.56 o 
  -5   1  39       40.16       38.76      6.50 o 
  -4   1  39       33.41       39.12      6.34 o 
  -3   1  39        1.70       -3.97      5.31 o 
  -2   1  39       11.16       15.23      5.19 o 
  -1   1  39       10.50        7.58      5.80 o 
   0   1  39       13.33       27.39      5.03 o 
   1   1  39        1.17       -2.28      4.36 o 
   2   1  39        0.87        6.64      8.18 o 
   3   1  39        0.05        1.82      5.75 o 
   4   1  39        6.24        4.65      5.87 o 
  -8   2  39       38.68       46.37      7.29 o 
  -7   2  39       26.51       27.46      6.74 o 
  -6   2  39       39.44       42.77      6.28 o 
  -5   2  39      109.64      102.20      7.73 o 
  -4   2  39       23.22       15.51      6.46 o 
  -3   2  39       19.81       22.67      7.12 o 
  -2   2  39        9.86       11.26      5.80 o 
  -1   2  39       14.33       16.33      7.66 o 
   0   2  39       25.37       28.50      5.52 o 
   1   2  39        2.02       -1.36      5.14 o 
   2   2  39       46.80       55.27      5.40 o 
   3   2  39       29.70       27.60      5.33 o 
  -6   3  39        6.61        2.95      7.45 o 
  -5   3  39       21.79       24.58      7.16 o 
  -4   3  39       76.05       94.10      9.82 o 
  -3   3  39       25.93       16.63      7.73 o 
  -2   3  39       36.49       38.40     10.08 o 
  -1   3  39       53.38       51.70      8.79 o 
   0   3  39       29.45       31.07      6.44 o 
   1   3  39        5.66        2.14      6.15 o 
  -8   0  40       25.01       34.35     11.23 o 
  -7   0  40        2.10       -6.01      9.65 o 
  -6   0  40       31.16        5.39      9.48 o 
  -5   0  40      192.54      193.35     14.79 o 
  -4   0  40      208.09      212.53     11.64 o 
  -3   0  40        5.43       -4.25      7.57 o 
  -2   0  40      144.44      150.66      9.65 o 
  -1   0  40      175.66      185.45     15.55 o 
   0   0  40        0.90       -0.34      6.71 o 
   1   0  40      129.34      129.91     19.34 o 
   2   0  40       23.09       37.17     15.93 o 
   3   0  40       11.52        9.86     15.93 o 
  -8   1  40        0.56       -7.12      7.32 o 
  -7   1  40        3.08        2.40      9.31 o 
  -6   1  40        5.27        7.64      6.61 o 
  -5   1  40        3.11       -2.54      6.33 o 
  -4   1  40       78.30       71.05      6.73 o 
  -3   1  40       64.92       72.91      6.34 o 
  -2   1  40        1.33       -5.35      5.35 o 
  -1   1  40       52.40       47.39      5.48 o 
   0   1  40      185.45      190.73      7.06 o 
   1   1  40       36.10       30.69      6.46 o 
   2   1  40       49.86       44.76      4.61 o 
   3   1  40       39.32       37.18      5.87 o 
  -7   2  40       14.96        7.83      8.70 o 
  -6   2  40       20.19       16.07      6.41 o 
  -5   2  40       49.16       48.59      7.13 o 
  -4   2  40        7.14        1.29      6.29 o 
  -3   2  40        1.10       -3.80      6.07 o 
  -2   2  40       82.36       94.14      6.73 o 
  -1   2  40       89.86       96.92      6.44 o 
   0   2  40        1.30        4.40      5.36 o 
   1   2  40      130.89      138.98      7.34 o 
   2   2  40       17.18        4.76      5.37 o 
  -5   3  40        3.19        8.76      8.67 o 
  -4   3  40       18.97       21.69      8.17 o 
  -3   3  40       74.92       78.27     10.34 o 
  -2   3  40        9.15        7.81      9.78 o 
  -1   3  40       11.67       12.80      7.04 o 
   0   3  40       51.31       59.12      7.50 o 
  -7   1  41        4.49        7.25      7.40 o 
  -6   1  41        0.16       -2.65      6.94 o 
  -5   1  41       11.91       24.97      6.74 o 
  -4   1  41        5.79       19.10      9.09 o 
  -3   1  41        5.06        5.89      5.80 o 
  -2   1  41        0.19       -4.85      5.44 o 
  -1   1  41        0.29       -2.80      5.43 o 
   0   1  41        7.53        9.13      5.03 o 
   1   1  41       26.41       29.27      4.80 o 
   2   1  41       20.32       21.88      4.82 o 
  -6   2  41       15.91       14.46      7.52 o 
  -5   2  41        8.41       10.95      7.68 o 
  -4   2  41        3.01       11.59      6.67 o 
  -3   2  41        0.48        8.45      6.39 o 
  -2   2  41        2.96       -0.43      5.80 o 
  -1   2  41        2.54        4.00      7.12 o 
   0   2  41       31.50       40.92      5.97 o 
   1   2  41        3.48        4.98      5.48 o 
  -7   0  42        0.48       -4.31     10.15 o 
  -6   0  42        1.32       -3.64     10.20 o 
  -5   0  42       52.00       45.97     10.20 o 
  -4   0  42       28.05       24.85      8.70 o 
  -3   0  42       92.50       78.97     10.24 o 
  -2   0  42       71.20       83.92      8.96 o 
  -1   0  42        0.38        8.20      8.34 o 
   0   0  42       31.47       27.06      7.39 o 
   1   0  42        2.86        8.47     25.03 o 
   2   0  42        6.87       12.89     16.69 o 
  -6   1  42       37.71       40.44     10.07 o 
  -5   1  42        6.53       17.26      8.10 o 
  -4   1  42       77.27       86.50      7.18 o 
  -3   1  42       21.43       28.71      6.08 o 
  -2   1  42        4.24        4.63      5.75 o 
  -1   1  42       37.03       34.21      6.90 o 
   0   1  42       18.48       14.79      5.23 o 
   1   1  42       18.51       24.75      5.07 o 
  -5   2  42       44.73       59.84      7.68 o 
  -4   2  42       41.60       31.00      7.01 o 
  -3   2  42       25.56       26.04      6.62 o 
  -2   2  42       83.90       85.38      6.93 o 
  -1   2  42        2.02        4.79      5.95 o 
   0   2  42       33.52       25.98      6.00 o 
  -5   1  43        4.32        4.03      6.84 o 
  -4   1  43        0.72        5.51      6.69 o 
  -3   1  43        2.21        5.44      6.08 o 
  -2   1  43        0.11       -3.97      5.75 o 
  -1   1  43        0.33        1.18      5.33 o 
   0   1  43        5.98       13.42      5.37 o 
  -4   0  44        1.88        5.35      9.40 o 
  -3   0  44        5.05        7.89      8.84 o 
  -2   0  44       38.95       50.67      8.96 o 
  -1   0  44       71.01       73.00      9.17 o 
  -3   1  44       52.82       53.16     12.30 o 
  -2   1  44        1.08       16.22     11.23 o 
                                                 
